# Supplementary material for: Liver cancer initiation requires translational activation by an oncofetal regulon involving LIN28 proteins
Source: J Clin Invest. 2024 Jun 13;134(15):e165734. doi: 10.1172/JCI165734 (PMC11290964; doi:10.1172/JCI165734)
Supplement: Supplemental tables 1-5 [file jci-134-165734-s148.xlsx]

## Sheet: Table S1
Supplemental table 1. Co-IP mass spectrometry of LIN28 pulldowns identify LIN28A/B-CoIP targets. Related to Figure 4.
Cell Line	hES and K562 cell lines			Union of all LIN28-CoIP targets (excluding all control targets)
IP	CONTROL	LIN28A	LIN28B
Number of proteins	69	197	164	205
Protein list	ACTA2	ACTC1	ACTB	ACTB
	ACTG1	ACTG1	ACTG1	ACTC1
	ALB	BAT2	ALB	BAT2
	ANKFY1	BAT2L2	ANKFY1	BAT2L2
	BCLAF1	BMS1	BSCL2	BMS1
	C11	C11	BYSL	BSCL2
	CCT4	CAPRIN1	C11	BYSL
	CCT5	CCT2	CAPRIN1	CAPRIN1
	CCT6A	CCT5	CCT2	CCT2
	CCT8	CDC5L	CCT3	CCT3
	CHD1	CFL1	CCT6A	CDC5L
	CLNS1A	CHERP	CLNS1A	CFL1
	CORO1C	CIRBP	CPSF6	CHERP
	CPSF6	CLNS1A	CSDA	CIRBP
	DDX3X	CORO1C	DAP3	CSDA
	EIF4B	CSDA	DDX17	DAP3
	EIF4G1	DDX1	DDX21	DDX1
	FLNA	DDX17	DDX3X	DDX17
	FLNC	DDX3X	DDX5	DDX21
	HEMGN	DDX5	DDX6	DDX5
	HNRNPH1	DDX6	DHX15	DDX6
	HNRNPK	DHX15	DHX30	DHX15
	HNRNPU	DHX30	DHX9	DHX30
	HSPA1A	DHX36	E2F7	DHX36
	HSPA1B	DHX57	EEF1A1	DHX57
	HSPA5	DHX9	EIF4B	DHX9
	HSPA8	DNAJC9	EIF5A	DNAJC9
	HSPA9	EEF1A1	G3BP1	E2F7
	HSPH1	EIF2A1	H2BFS	EEF1A1
	ILK-2	EIF2S1	HIST1H1D	EIF2A1
	KRT1	EIF2S3	HIST1H2BD	EIF2S1
	KRT10	EIF3A	HIST1H2BE	EIF2S3
	KRT14	EIF4G1	HIST1H2BH	EIF3A
	KRT16	EIF6	HIST1H2BK	EIF5A
	KRT2	ELAVL1	HIST1H2BL	EIF6
	KRT5	FLNA	HIST1H2BM	ELAVL1
	KRT6A	FLNC	HIST1H2BN	FTSJ3
	KRT77	FTSJ3	HIST2H2BF	FXR1
	KRT9	FXR1	HNRNPA0	G3BP1
	LARP1	G3BP1	HNRNPA1	GAPDH
	MAP3K7	GAPDH	HNRNPA2B1	GLYR1
	MAP3K7IP1	GLYR1	HNRNPA3	GNB2L1
	MAT2A	GNB2L1	HNRNPAB	GNL3
	MATR3	GNL3	HNRNPC	GRWD1
	MYH9	GRWD1	HNRNPD	GTPBP4
	NCL	GTPBP4	HNRNPF	H1FX
	NT5C2	H1FX	HNRNPH1	H2BFS
	NUDT21	HIST1H1E	HNRNPH2	HIST1H1D
	OTUD4	HNRNPA0	HNRNPK	HIST1H1E
	PABPC1	HNRNPA1	HNRNPL	HIST1H2BD
	PBRM1	HNRNPA2B1	HNRNPM	HIST1H2BE
	PFKFB2	HNRNPA3	HNRNPR	HIST1H2BH
	PFKFB3	HNRNPAB	HNRNPU	HIST1H2BK
	PPM1A	HNRNPC	HNRNPUL1	HIST1H2BL
	PPM1B	HNRNPD	HNRNPUL2	HIST1H2BM
	PRMT5	HNRNPF	HSPA5	HIST1H2BN
	PRPF31	HNRNPH1	HSPA8	HIST2H2BF
	RBM10	HNRNPH2	HSPA9	HNRNPA0
	RIF1	HNRNPH3	IGF2BP1	HNRNPA1
	RIOK1	HNRNPK	IGF2BP3	HNRNPA2B1
	RPL10	HNRNPL	ILF2	HNRNPA3
	RPS4X	HNRNPM	ILF3	HNRNPAB
	SCYL2	HNRNPR	KRT1	HNRNPC
	SF3B3	HNRNPU	KRT10	HNRNPD
	STK38	HNRNPUL2	KRT14	HNRNPF
	THRAP3	HNRPA1L3	KRT16	HNRNPH2
	TUBB	HNRPDL	KRT2	HNRNPH3
	USP15	HSP90AB1	KRT5	HNRNPL
	WDR77	HSPA5	KRT6A	HNRNPM
		HSPA8	KRT77	HNRNPR
		HSPA9	KRT9	HNRNPUL1
		IGF2BP2	LARP1	HNRNPUL2
		IGF2BP3	LTV1	HNRPA1L3
		ILF2	LYAR	HNRPDL
		ILF3	MAGEB2	HSP90AB1
		IVNS1ABP	MAP3K7IP1	IGF2BP1
		KIAA1967	MAT2A	IGF2BP2
		KRT1	MATR3	IGF2BP3
		KRT10	MOV10	ILF2
		KRT14	MRPS22	ILF3
		KRT16	NCBP1	IVNS1ABP
		KRT2	NCL	KIAA1967
		KRT5	NOC4L	LARP4
		KRT9	NPM1	LIN28
		LARP1	NT5C2	LOC100129791
		LARP4	NUDT21	LOC440264
		LIN28	PABPC1	LTV1
		LOC100129791	PABPC4	LYAR
		LOC440264	PABPN1	MAGEB2
		MAP1B	PCBP2	MAP1B
		MAP3K7IP1	PFKFB2	MAP4
		MAP4	PFKFB3	MCM3
		MATR3	PPM1A	MOV10
		MCM3	PPM1B	MRPS22
		MRPS23	PRMT5	MRPS23
		MRPS27	PRPF31	MRPS27
		MYBBP1A	PTBP1	MYBBP1A
		MYH9	PURA	MYL12A
		MYL12A	PURB	MYL12B
		MYL12B	RALY	MYL9
		MYL9	RBM10	NCBP1
		NCBP1	RBM4	NOC4L
		NCL	RIOK1	NONO
		NONO	RPL10	NPM1
		NPM1	RPL10A	NUFIP2
		NT5C2	RPL12	PABPC4
		NUFIP2	RPL17	PABPN1
		OTUD4	RPL19	PARP1
		PABPC1	RPL21	PCBP1
		PABPC4	RPL23	PCBP2
		PABPN1	RPL23A	PKM2
		PARP1	RPL24	PRPF19
		PCBP1	RPL27A	PRPS1
		PFKFB3	RPL3	PRPS2
		PKM2	RPL31	PRPSAP1
		PPM1B	RPL38	PRPSAP2
		PRMT5	RPL4	PTBP1
		PRPF19	RPL6	PURA
		PRPF31	RPL7A	PURB
		PRPS1	RPL8	RALY
		PRPS2	RPL9	RBBP4
		PRPSAP1	RPLP0	RBM39
		PRPSAP2	RPLP2	RBM4
		PTBP1	RPS13	RBM5
		PURA	RPS14	RBMX
		RBBP4	RPS15	RFC1
		RBM10	RPS15A	RPL10A
		RBM39	RPS16	RPL12
		RBM5	RPS18	RPL13
		RBMX	RPS23	RPL14
		RFC1	RPS4X	RPL17
		RIOK1	RPS5	RPL18
		RPL10	RPS6	RPL19
		RPL12	RPS8	RPL21
		RPL13	RPSAP15	RPL23
		RPL14	SART1	RPL23A
		RPL18	SCYL2	RPL24
		RPL19	SERBP1	RPL26
		RPL21	SF3B1	RPL26L1
		RPL23A	SF3B2	RPL27A
		RPL24	SF3B3	RPL3
		RPL26	SF3B4	RPL31
		RPL26L1	SFRS5	RPL38
		RPL3	SLC25A5	RPL4
		RPL4	SNRPD1	RPL5
		RPL5	SRP72	RPL6
		RPL6	SRPK1	RPL7A
		RPL8	SSB	RPL8
		RPL9	STK38	RPL9
		RPLP0	STRAP	RPLP0
		RPLP1	SYNCRIP	RPLP1
		RPS10	TCP1	RPLP2
		RPS13	THRAP3	RPS10
		RPS15	TRA2B	RPS13
		RPS3	TUBB	RPS14
		RPS3A	TUFM	RPS15
		RPS4X	UPF1	RPS15A
		RPS5	USP10	RPS16
		RPS6	WDR77	RPS18
		RPS7	XRCC5	RPS23
		RPS8	XRCC6	RPS3
		RPSAP15	YBX1	RPS3A
		RRBP1	ZC3HAV1	RPS5
		SERBP1	ZCCHC3	RPS6
		SF3B1		RPS7
		SF3B2		RPS8
		SF3B3		RPSAP15
		SF3B4		RRBP1
		SFPQ		SART1
		SFRS5		SERBP1
		SLC25A5		SF3B1
		SNORA67		SF3B2
		SPTAN1		SF3B4
		SPTBN1		SFPQ
		SR140		SFRS5
		SSB		SLC25A5
		STAU1		SNORA67
		STK38		SNRPD1
		STK38L		SPTAN1
		STRAP		SPTBN1
		SYNCRIP		SR140
		THOC4		SRP72
		THRAP3		SRPK1
		TRIM71		SSB
		TUBA1B		STAU1
		TUBB		STK38L
		TUBB2A		STRAP
		TUBB2C		SYNCRIP
		UPF1		TCP1
		USP10		THOC4
		VIM		TRA2B
		WDR77		TRIM71
		XRCC5		TUBA1B
		XRCC6		TUBB2A
		YBX1		TUBB2C
		ZCCHC3		TUFM
		ZYX		UPF1
				USP10
				VIM
				XRCC5
				XRCC6
				YBX1
				ZC3HAV1
				ZCCHC3
				ZYX

## Sheet: Table S2
Supplemental table 2. Published CLIP data for LIN28A identify common LIN28A-CLIP targets. Related to Figure 4.
Reference	Van N., et al (2016)	Van N., et al (2012)
GSO number	GSM980594	GSM980593
Cell line	Human embryonic kidney cells (HEK293T)	Human embryonic stem cells (H9)	Common LIN28A-CLIP targets (Intersect of two datasets)
Number of genes	6633	6606	4167
Gene list	AAGAB	AAGAB	AAGAB
	AAMP	AARS	AARS
	AAR2	AARS2	AARS2
	AARS	AASDHPPT	AASDHPPT
	AARS2	AASS	ABCA3
	AASDHPPT	ABALON	ABCB10
	AATF	ABCA1	ABCB7
	ABCA3	ABCA11P	ABCC1
	ABCB1	ABCA3	ABCC4
	ABCB10	ABCB10	ABCC5
	ABCB7	ABCB6	ABCD3
	ABCC1	ABCB7	ABCE1
	ABCC4	ABCC1	ABCG2
	ABCC5	ABCC4	ABHD13
	ABCD3	ABCC5	ABHD2
	ABCD4	ABCD3	ABI2
	ABCE1	ABCE1	ABL1
	ABCF2	ABCF1	ABL2
	ABCG2	ABCG2	ABLIM1
	ABHD10	ABHD1	ABRACL
	ABHD13	ABHD13	AC002066.1
	ABHD15-AS1	ABHD17B	AC002550.5
	ABHD17C	ABHD18	AC004453.8
	ABHD2	ABHD2	AC004702.2
	ABI2	ABI2	AC005253.4
	ABL1	ABL1	AC005614.5
	ABL2	ABL2	AC005944.2
	ABLIM1	ABLIM1	AC007566.10
	ABRACL	ABR	AC007679.3
	ABT1	ABRACL	AC008522.1
	AC002066.1	ABTB2	AC008781.7
	AC002310.13	AC002066.1	AC009065.1
	AC002398.11	AC002550.5	AC009120.6
	AC002398.9	AC004112.4	AC009133.15
	AC002401.1	AC004453.8	AC009948.5
	AC002550.5	AC004692.5	AC009948.7
	AC003002.4	AC004702.2	AC010226.4
	AC003002.6	AC004754.3	AC010642.1
	AC004076.7	AC005253.4	AC012066.1
	AC004237.1	AC005614.5	AC013461.1
	AC004453.8	AC005944.2	AC015849.13
	AC004702.2	AC006160.5	AC015849.19
	AC005082.12	AC006460.2	AC015987.1
	AC005253.4	AC007285.6	AC016722.4
	AC005307.5	AC007566.10	AC016995.3
	AC005336.4	AC007679.3	AC017101.10
	AC005562.1	AC008440.5	AC018738.2
	AC005606.14	AC008522.1	AC025263.3
	AC005614.5	AC008781.7	AC046143.3
	AC005616.1	AC009065.1	AC073130.3
	AC005740.5	AC009120.6	AC073610.5
	AC005943.2	AC009133.15	AC074033.1
	AC005944.2	AC009501.4	AC090094.1
	AC006486.9	AC009506.2	AC092755.4
	AC007040.11	AC009948.5	AC093110.3
	AC007192.4	AC009948.7	AC093818.1
	AC007193.8	AC010226.4	AC096949.1
	AC007256.5	AC010547.9	AC097467.2
	AC007308.7	AC010642.1	AC099850.1
	AC007395.3	AC010976.2	AC104534.3
	AC007566.10	AC011558.5	AC107081.5
	AC007679.3	AC012066.1	ACAA2
	AC008522.1	AC012358.8	ACACA
	AC008781.7	AC012363.4	ACADM
	AC009065.1	AC013461.1	ACAT1
	AC009120.6	AC015691.13	ACAT2
	AC009133.12	AC015849.13	ACBD6
	AC009133.15	AC015849.19	ACER3
	AC009133.21	AC015971.2	ACLY
	AC009133.23	AC015987.1	ACOXL
	AC009133.24	AC016722.4	ACSL3
	AC009948.5	AC016723.4	ACTB
	AC009948.7	AC016995.3	ACTG1
	AC010226.4	AC017101.10	ACTG1P3
	AC010642.1	AC018738.2	ACTL6A
	AC010761.10	AC018890.6	ACTN1
	AC011380.9	AC023283.1	ACTN4
	AC011530.4	AC025263.3	ACTR10
	AC012066.1	AC025918.2	ACTR1A
	AC012360.6	AC026202.3	ACTR2
	AC013461.1	AC046143.3	ACTR3
	AC015849.13	AC068580.6	ACTR6
	AC015849.19	AC068831.10	ACVR1B
	AC015987.1	AC068831.11	ACVR2B
	AC016722.4	AC069277.2	ADAM10
	AC016747.3	AC073130.2	ADAM15
	AC016772.4	AC073130.3	ADAM17
	AC016995.3	AC073333.8	ADAM9
	AC017101.10	AC073343.13	ADAMTS1
	AC018738.2	AC073610.5	ADAR
	AC019181.3	AC074033.1	ADCY3
	AC024592.12	AC078883.3	ADCY9
	AC025263.3	AC079145.4	ADD2
	AC046143.3	AC079742.4	ADD3
	AC068533.7	AC090094.1	ADGRA3
	AC073130.3	AC092620.2	ADGRE3
	AC073610.5	AC092755.4	ADGRL2
	AC074033.1	AC093110.3	ADGRV1
	AC090094.1	AC093818.1	ADH5
	AC092755.4	AC096949.1	ADIPOR2
	AC093110.3	AC097382.5	ADNP
	AC093142.2	AC097467.2	ADNP-AS1
	AC093495.4	AC099850.1	ADNP2
	AC093818.1	AC104134.2	ADPGK
	AC096574.4	AC104304.4	ADSL
	AC096949.1	AC104534.3	ADSS
	AC097374.2	AC107081.5	AE000658.22
	AC097467.2	AC110615.1	AEN
	AC097721.2	AC113404.1	AES
	AC098820.3	ACAA2	AFF1
	AC099850.1	ACACA	AFF4
	AC104534.3	ACADM	AFG3L2
	AC107081.5	ACADSB	AGAP1
	ACAA2	ACAT1	AGBL5
	ACACA	ACAT2	AGFG1
	ACADM	ACBD6	AGGF1
	ACADVL	ACE2	AGL
	ACAP2	ACER3	AGO1
	ACAT1	ACIN1	AGO2
	ACAT2	ACKR3	AGPAT5
	ACBD3	ACLY	AGTPBP1
	ACBD5	ACOT9	AHCTF1
	ACBD6	ACOXL	AHCY
	ACER3	ACSL1	AHCYL1
	ACLY	ACSL3	AHNAK
	ACO2	ACSL4	AHR
	ACOT1	ACSM3	AHRR
	ACOT2	ACTA1	AIDA
	ACOT7	ACTB	AIFM1
	ACOX1	ACTC1	AIMP1
	ACOXL	ACTG1	AK2
	ACSBG1	ACTG1P3	AK3
	ACSL3	ACTL6A	AK4
	ACSS1	ACTN1	AK6
	ACTB	ACTN4	AKAP1
	ACTG1	ACTR10	AKAP12
	ACTG1P3	ACTR1A	AKAP2
	ACTL6A	ACTR2	AKAP6
	ACTN1	ACTR3	AKAP9
	ACTN4	ACTR6	AKIRIN1
	ACTR10	ACVR1	AKIRIN2
	ACTR1A	ACVR1B	AKR1A1
	ACTR1B	ACVR2A	AKT3
	ACTR2	ACVR2B	AL021546.6
	ACTR3	ADAM10	AL109923.1
	ACTR6	ADAM15	AL135787.1
	ACVR1B	ADAM17	AL365181.1
	ACVR2B	ADAM19	AL513523.2
	AD001527.4	ADAM22	ALDH18A1
	ADAM10	ADAM23	ALDH2
	ADAM11	ADAM9	ALDH3A2
	ADAM15	ADAMTS1	ALDH7A1P1
	ADAM17	ADAMTS12	ALDH9A1
	ADAM9	ADAMTS19	ALDOA
	ADAMTS1	ADAMTS9	ALG10
	ADAMTS17	ADAMTS9-AS1	ALG10B
	ADAMTSL3	ADAR	ALG2
	ADAR	ADARB1	ALG5
	ADAT1	ADCY1	ALYREF
	ADCK2	ADCY2	AMBRA1
	ADCK3	ADCY3	AMD1
	ADCK4	ADCY9	AMD1P3
	ADCY3	ADD1	AMFR
	ADCY9	ADD2	AMOTL1
	ADD2	ADD3	ANAPC16
	ADD3	ADGB	ANAPC5
	ADGRA3	ADGRA2	ANGEL2
	ADGRE3	ADGRA3	ANKAR
	ADGRG6	ADGRE3	ANKH
	ADGRL2	ADGRL1	ANKHD1
	ADGRV1	ADGRL2	ANKHD1-EIF4EBP3
	ADH5	ADGRL3	ANKLE2
	ADIPOR2	ADGRV1	ANKRD10
	ADNP	ADH5	ANKRD11
	ADNP-AS1	ADI1	ANKRD12
	ADNP2	ADIPOR1	ANKRD13A
	ADPGK	ADIPOR2	ANKRD17
	ADPRHL2	ADK	ANKRD26
	ADSL	ADM	ANKRD28
	ADSS	ADNP	ANKRD30BL
	AE000658.22	ADNP-AS1	ANKRD40
	AEBP2	ADNP2	ANKRD52
	AEN	ADPGK	ANKUB1
	AES	ADPRH	ANLN
	AF011889.5	ADSL	ANO6
	AF131215.2	ADSS	ANP32A
	AF131216.6	AE000658.22	ANP32AP1
	AF196970.3	AEBP1	ANP32B
	AFAP1	AEN	ANP32E
	AFF1	AES	ANXA2
	AFF3	AF064860.5	ANXA4
	AFF4	AF127936.9	ANXA5
	AFG3L2	AFF1	ANXA6
	AGA	AFF2	ANXA7
	AGAP1	AFF4	AP000304.12
	AGBL5	AFG3L2	AP000350.10
	AGFG1	AFTPH	AP000487.5
	AGGF1	AGAP1	AP000721.4
	AGL	AGAP3	AP000769.1
	AGO1	AGBL5	AP002954.4
	AGO2	AGFG1	AP1AR
	AGPAT5	AGGF1	AP1B1
	AGTPBP1	AGL	AP1G1
	AHCTF1	AGO1	AP1S1
	AHCY	AGO2	AP2B1
	AHCYL1	AGO3	AP2M1
	AHNAK	AGPAT1	AP3D1
	AHR	AGPAT4	AP3S1
	AHRR	AGPAT5	AP4E1
	AHSA1	AGPS	APAF1
	AIDA	AGRN	APBB2
	AIF1L	AGTPBP1	APH1A
	AIFM1	AHCTF1	API5
	AIMP1	AHCY	APLP2
	AJ003147.9	AHCYL1	APMAP
	AK2	AHCYL2	APOLD1
	AK3	AHNAK	APOO
	AK4	AHR	APP
	AK6	AHRR	APPL1
	AKAP1	AIDA	AQR
	AKAP12	AIFM1	ARCN1
	AKAP2	AIM1	AREL1
	AKAP6	AIMP1	ARF1
	AKAP8	AJUBA	ARF3
	AKAP9	AK2	ARF5
	AKIRIN1	AK3	ARF6
	AKIRIN2	AK4	ARFGAP3
	AKNA	AK6	ARFGEF1
	AKR1A1	AKAP1	ARFGEF2
	AKR1B1	AKAP11	ARFIP2
	AKT1	AKAP12	ARHGAP19
	AKT2	AKAP13	ARHGAP19-SLIT1
	AKT3	AKAP2	ARHGAP21
	AL021546.6	AKAP3	ARHGAP35
	AL109923.1	AKAP6	ARHGAP5
	AL133243.4	AKAP7	ARHGDIA
	AL135787.1	AKAP9	ARHGEF12
	AL365181.1	AKIRIN1	ARHGEF7
	AL513523.2	AKIRIN2	ARID1A
	ALDH18A1	AKR1A1	ARID1B
	ALDH1A2	AKT3	ARID2
	ALDH1L2	AL021546.6	ARID4B
	ALDH2	AL022397.1	ARIH1
	ALDH3A2	AL109923.1	ARIH2
	ALDH5A1	AL135787.1	ARL15
	ALDH7A1	AL358113.1	ARL16
	ALDH7A1P1	AL365181.1	ARL5A
	ALDH9A1	AL513122.1	ARL5B
	ALDOA	AL513122.2	ARL6IP1
	ALDOAP2	AL513412.1	ARL6IP5
	ALG10	AL513523.2	ARL6IP6
	ALG10B	ALAS1	ARMC1
	ALG14	ALCAM	ARMC9
	ALG2	ALDH18A1	ARMCX3
	ALG3	ALDH1B1	ARMT1
	ALG5	ALDH2	ARPC2
	ALG9	ALDH3A2	ARPC3
	ALKBH2	ALDH7A1P1	ARPC4
	ALKBH5	ALDH9A1	ARPC4-TTLL3
	ALPK1	ALDOA	ARPC5
	ALYREF	ALG1	ARPC5L
	AMBRA1	ALG10	ARPP19
	AMD1	ALG10B	ARRDC4
	AMD1P3	ALG11	ASAH1
	AMFR	ALG2	ASAP1
	AMOTL1	ALG5	ASAP2
	AMPD2	ALG6	ASB1
	ANAPC13	ALG8	ASB14
	ANAPC16	ALMS1	ASCC3
	ANAPC1P1	ALPK2	ASH1L
	ANAPC2	ALPK3	ASH2L
	ANAPC5	ALS2	ASNA1
	ANGEL2	ALYREF	ASNS
	ANK1	AMBRA1	ASNSD1
	ANKAR	AMD1	ASPH
	ANKFY1	AMD1P3	ASPM
	ANKH	AMER1	ASRGL1
	ANKHD1	AMFR	ATAD1
	ANKHD1-EIF4EBP3	AMMECR1	ATAD2
	ANKLE2	AMMECR1L	ATF3
	ANKMY1	AMN	ATF4
	ANKRD10	AMOT	ATF6
	ANKRD11	AMOTL1	ATG10
	ANKRD12	AMOTL2	ATG14
	ANKRD13A	AMZ1	ATG2B
	ANKRD17	ANAPC15	ATG4C
	ANKRD23	ANAPC16	ATG7
	ANKRD26	ANAPC5	ATIC
	ANKRD28	ANGEL1	ATL2
	ANKRD30BL	ANGEL2	ATM
	ANKRD40	ANK3	ATMIN
	ANKRD49	ANKAR	ATOX1
	ANKRD52	ANKH	ATP11B
	ANKRD54	ANKHD1	ATP11C
	ANKS1A	ANKHD1-EIF4EBP3	ATP13A3
	ANKUB1	ANKIB1	ATP1A1
	ANLN	ANKLE2	ATP1A1-AS1
	ANO6	ANKMY2	ATP1A3
	ANP32A	ANKRD1	ATP1B1
	ANP32AP1	ANKRD10	ATP1B3
	ANP32B	ANKRD11	ATP2A2
	ANP32E	ANKRD12	ATP2B1
	ANXA2	ANKRD13A	ATP2B4
	ANXA4	ANKRD13C	ATP5A1
	ANXA5	ANKRD17	ATP5B
	ANXA6	ANKRD18CP	ATP5BP1
	ANXA7	ANKRD19P	ATP5C1
	AP000295.9	ANKRD26	ATP5E
	AP000304.12	ANKRD27	ATP5F1
	AP000320.7	ANKRD28	ATP5G2
	AP000350.10	ANKRD30BL	ATP5G3
	AP000487.5	ANKRD40	ATP5H
	AP000688.14	ANKRD50	ATP5I
	AP000695.4	ANKRD52	ATP5J
	AP000721.4	ANKRD6	ATP5J2
	AP000769.1	ANKS6	ATP5J2-PTCD1
	AP001604.3	ANKUB1	ATP5L
	AP002954.4	ANLN	ATP5O
	AP003419.16	ANO10	ATP5SL
	AP1AR	ANO5	ATP6AP1
	AP1B1	ANO6	ATP6V0A2
	AP1G1	ANOS1	ATP6V1A
	AP1M1	ANP32A	ATP6V1B2
	AP1S1	ANP32AP1	ATP6V1C2
	AP1S3	ANP32B	ATP6V1G1
	AP2A2	ANP32E	ATP6V1G2-DDX39B
	AP2B1	ANTXR2	ATP6V1H
	AP2M1	ANXA2	ATP7B
	AP2S1	ANXA3	ATP9A
	AP3B2	ANXA4	ATPAF1
	AP3D1	ANXA5	ATPIF1
	AP3M1	ANXA6	ATR
	AP3M2	ANXA7	ATRN
	AP3S1	AP000275.65	ATRX
	AP3S2	AP000304.12	ATXN10
	AP4E1	AP000350.10	ATXN2
	APAF1	AP000487.5	ATXN2L
	APBA2	AP000487.6	ATXN7L3
	APBB2	AP000721.4	AUP1
	APEH	AP000769.1	AURKAIP1
	APH1A	AP000892.6	AUTS2
	API5	AP001596.6	AZI2
	APIP	AP002954.4	AZIN1
	APITD1	AP1AR	B2M
	APITD1-CORT	AP1B1	B3GALNT2
	APLP2	AP1G1	B3GALT4
	APMAP	AP1S1	B3GAT2
	APOLD1	AP1S2	B3GNT2
	APOM	AP2B1	B4GALT1
	APOO	AP2M1	B4GALT5
	APP	AP3B1	B4GALT6
	APPBP2	AP3D1	B4GAT1
	APPL1	AP3S1	BACH1
	APRT	AP4E1	BAG2
	APTR	AP5M1	BAG6
	APTX	APAF1	BAIAP2L1
	AQR	APBB2	BAP1
	ARAF	APC	BAZ1B
	ARAP1	APEX1	BAZ2A
	ARCN1	APEX2	BAZ2B
	AREL1	APH1A	BBS2
	ARF1	APH1B	BBX
	ARF3	API5	BCAP29
	ARF5	APLP2	BCAP31
	ARF6	APMAP	BCAS3
	ARFGAP1	APOC1	BCAT1
	ARFGAP3	APOE	BCCIP
	ARFGEF1	APOLD1	BCL11A
	ARFGEF2	APOO	BCL2L1
	ARFGEF3	APP	BCL2L13
	ARFIP2	APPL1	BCL2L14
	ARFRP1	AQP4-AS1	BCL2L2-PABPN1
	ARGLU1	AQR	BCLAF1
	ARHGAP1	AR	BCOR
	ARHGAP10	ARAP3	BDNF-AS
	ARHGAP19	ARCN1	BECN1
	ARHGAP19-SLIT1	AREL1	BEST1
	ARHGAP21	ARF1	BEX3
	ARHGAP35	ARF3	BID
	ARHGAP4	ARF4	BIRC5
	ARHGAP44	ARF5	BIRC6
	ARHGAP5	ARF6	BIVM-ERCC5
	ARHGDIA	ARFGAP3	BLM
	ARHGEF11	ARFGEF1	BLMH
	ARHGEF12	ARFGEF2	BLOC1S5-TXNDC5
	ARHGEF2	ARFIP2	BLOC1S6
	ARHGEF28	ARG2	BMPR1A
	ARHGEF6	ARHGAP12	BMPR2
	ARHGEF7	ARHGAP19	BMS1
	ARID1A	ARHGAP19-SLIT1	BNIP2
	ARID1B	ARHGAP21	BNIP3L
	ARID2	ARHGAP26	BOD1
	ARID4B	ARHGAP35	BOLA3
	ARID5B	ARHGAP42	BORCS7-ASMT
	ARIH1	ARHGAP5	BPTF
	ARIH2	ARHGDIA	BRAP
	ARL10	ARHGEF10	BRCA1
	ARL13B	ARHGEF10L	BRCA2
	ARL15	ARHGEF12	BRD1
	ARL16	ARHGEF7	BRD2
	ARL3	ARID1A	BRD3
	ARL4C	ARID1B	BRD4
	ARL5A	ARID2	BRD8
	ARL5B	ARID3B	BRIP1
	ARL6IP1	ARID4A	BRK1
	ARL6IP5	ARID4B	BRWD1
	ARL6IP6	ARIH1	BRWD3
	ARMC1	ARIH2	BSG
	ARMC7	ARL15	BTAF1
	ARMC9	ARL16	BTBD1
	ARMCX3	ARL2	BTBD10
	ARMT1	ARL2-SNX15	BTBD3
	ARNT	ARL4D	BTBD7
	ARPC2	ARL5A	BTF3
	ARPC3	ARL5B	BTF3L4P2
	ARPC4	ARL6IP1	BTG1
	ARPC4-TTLL3	ARL6IP5	BTRC
	ARPC5	ARL6IP6	BUB3
	ARPC5L	ARL8B	BZW1
	ARPIN	ARMC1	C10orf2
	ARPP19	ARMC8	C11orf31
	ARRDC4	ARMC9	C11orf49
	ARV1	ARMCX1	C11orf57
	ASAH1	ARMCX2	C11orf58
	ASAP1	ARMCX3	C11orf65
	ASAP2	ARMCX4	C12orf10
	ASB1	ARMT1	C14orf119
	ASB14	ARPC1A	C14orf166
	ASB3	ARPC2	C14orf2
	ASB6	ARPC3	C14orf37
	ASB7	ARPC4	C15orf40
	ASB8	ARPC4-TTLL3	C15orf41
	ASCC3	ARPC5	C16orf72
	ASF1B	ARPC5L	C17orf89
	ASH1L	ARPP19	C18orf25
	ASH2L	ARRDC3	C19orf43
	ASIC2	ARRDC3-AS1	C19orf52
	ASNA1	ARRDC4	C1orf109
	ASNS	ARSB	C1orf43
	ASNSD1	ARSK	C1orf52
	ASPH	ART5	C1QBP
	ASPM	AS3MT	C2
	ASRGL1	ASAH1	C21orf91
	ASS1	ASAP1	C21orf91-OT1
	ASTN1	ASAP2	C22orf29
	ASUN	ASB1	C22orf39
	ASXL1	ASB14	C2CD5
	ATAD1	ASCC1	C3orf58
	ATAD2	ASCC3	C4orf19
	ATE1	ASH1L	C4orf3
	ATF3	ASH2L	C5orf15
	ATF4	ASNA1	C5orf24
	ATF5	ASNS	C5orf30
	ATF6	ASNSD1	C5orf34
	ATG10	ASPH	C5orf42
	ATG14	ASPM	C5orf45
	ATG2A	ASRGL1	C5orf51
	ATG2B	ATAD1	C5orf66
	ATG4C	ATAD2	C6orf106
	ATG4D	ATAD5	C6orf48
	ATG7	ATAT1	C6orf62
	ATIC	ATF2	C6orf89
	ATL2	ATF3	C7orf49
	ATM	ATF4	C9orf78
	ATMIN	ATF4P3	CAB39
	ATN1	ATF6	CACNA2D1
	ATOX1	ATF6B	CACUL1
	ATP11B	ATF7IP	CACYBP
	ATP11C	ATG10	CAD
	ATP13A1	ATG12	CADM1
	ATP13A2	ATG14	CAGE1
	ATP13A3	ATG2B	CALM1
	ATP1A1	ATG4C	CALM2
	ATP1A1-AS1	ATG7	CALM3
	ATP1A3	ATG9A	CALR
	ATP1B1	ATIC	CALU
	ATP1B3	ATL2	CAMK2D
	ATP2A2	ATL3	CAMK2N1
	ATP2B1	ATM	CAMKK2
	ATP2B4	ATMIN	CAMKMT
	ATP5A1	ATOX1	CAMLG
	ATP5B	ATP11A	CAMSAP1
	ATP5BP1	ATP11B	CAMSAP2
	ATP5C1	ATP11C	CAMTA1
	ATP5E	ATP13A3	CAND1
	ATP5F1	ATP13A4	CAND2
	ATP5G2	ATP1A1	CANX
	ATP5G3	ATP1A1-AS1	CAP1
	ATP5H	ATP1A3	CAPN2
	ATP5I	ATP1B1	CAPRIN1
	ATP5J	ATP1B1P1	CAPZA1
	ATP5J2	ATP1B3	CAPZB
	ATP5J2-PTCD1	ATP2A2	CARM1
	ATP5L	ATP2B1	CASC3
	ATP5O	ATP2B4	CASC4
	ATP5SL	ATP2C1	CASK
	ATP6AP1	ATP5A1	CASKIN2
	ATP6V0A2	ATP5B	CASP2
	ATP6V1A	ATP5BP1	CASP3
	ATP6V1B2	ATP5C1	CASP8AP2
	ATP6V1C2	ATP5E	CAV1
	ATP6V1F	ATP5F1	CAV2
	ATP6V1G1	ATP5G2	CBFB
	ATP6V1G2-DDX39B	ATP5G3	CBL
	ATP6V1H	ATP5H	CBLL1
	ATP7B	ATP5I	CBR4
	ATP9A	ATP5J	CBS
	ATP9B	ATP5J2	CBX1
	ATPAF1	ATP5J2-PTCD1	CBX2
	ATPAF2	ATP5L	CBX3
	ATPIF1	ATP5O	CBX5
	ATR	ATP5SL	CBY1
	ATRAID	ATP6AP1	CCAR2
	ATRN	ATP6AP2	CCDC109B
	ATRNL1	ATP6V0A2	CCDC112
	ATRX	ATP6V0B	CCDC117
	ATXN1	ATP6V0C	CCDC125
	ATXN10	ATP6V0E1	CCDC142
	ATXN2	ATP6V0E2	CCDC144NL-AS1
	ATXN2L	ATP6V0E2-AS1	CCDC169
	ATXN7L3	ATP6V1A	CCDC169-SOHLH2
	AUNIP	ATP6V1B2	CCDC25
	AUP1	ATP6V1C1	CCDC43
	AURKAIP1	ATP6V1C2	CCDC47
	AURKB	ATP6V1D	CCDC58
	AUTS2	ATP6V1G1	CCDC65
	AVL9	ATP6V1G2-DDX39B	CCDC85C
	AXIN1	ATP6V1H	CCDC88A
	AZI2	ATP7B	CCNA2
	AZIN1	ATP8A1	CCNB1
	B2M	ATP8A2	CCNB1IP1
	B3GALNT2	ATP8B1	CCNB2
	B3GALT4	ATP8B2	CCND1
	B3GAT2	ATP9A	CCND2
	B3GNT2	ATPAF1	CCNG1
	B4GALT1	ATPIF1	CCNI
	B4GALT2	ATR	CCNJ
	B4GALT5	ATRN	CCNK
	B4GALT6	ATRX	CCNT1
	B4GAT1	ATXN10	CCNY
	BABAM1	ATXN2	CCPG1
	BACE1	ATXN2L	CCSAP
	BACE1-AS	ATXN3	CCT2
	BACE2	ATXN7	CCT3
	BACH1	ATXN7L3	CCT4
	BAG2	AUP1	CCT5
	BAG3	AURKAIP1	CCT6A
	BAG6	AUTS2	CCT7
	BAHCC1	AVEN	CCT8
	BAIAP2L1	AZI2	CCT8P1
	BANF1	AZIN1	CCZ1
	BANK1	B2M	CD164
	BAP1	B3GALNT1	CD276
	BARHL2	B3GALNT2	CD2AP
	BATF3	B3GALT1	CD37
	BAZ1B	B3GALT4	CD46
	BAZ2A	B3GALT5	CD55
	BAZ2B	B3GALT5-AS1	CD63
	BBIP1	B3GAT2	CD81
	BBS1	B3GLCT	CD99
	BBS2	B3GNT2	CDC20B
	BBS9	B3GNT5	CDC23
	BBX	B3GNT7	CDC25A
	BCAP29	B4GALT1	CDC25B
	BCAP31	B4GALT4	CDC26
	BCAS3	B4GALT4-AS1	CDC27
	BCAT1	B4GALT5	CDC34
	BCCIP	B4GALT6	CDC42
	BCKDHA	B4GAT1	CDC42BPA
	BCKDK	BACH1	CDC5L
	BCL11A	BACH2	CDC7
	BCL11B	BAG1	CDC73
	BCL2L1	BAG2	CDCA2
	BCL2L13	BAG4	CDCA5
	BCL2L14	BAG5	CDCA7
	BCL2L2	BAG6	CDH2
	BCL2L2-PABPN1	BAGE2	CDK1
	BCL7A	BAIAP2L1	CDK12
	BCLAF1	BAIAP3	CDK13
	BCOR	BAMBI	CDK16
	BCR	BAP1	CDK2
	BDNF-AS	BARD1	CDK2AP2
	BECN1	BASP1	CDK4
	BEST1	BAX	CDK5RAP2
	BEX3	BAZ1B	CDK6
	BICC1	BAZ2A	CDKAL1
	BID	BAZ2B	CDKN1B
	BIRC2	BBS2	CDKN2B
	BIRC5	BBS7	CDKN2B-AS1
	BIRC6	BBX	CDON
	BIRC6-AS2	BCAP29	CDRT4
	BIVM	BCAP31	CDS1
	BIVM-ERCC5	BCAR3	CDS2
	BLM	BCAS3	CDV3
	BLMH	BCAT1	CEACAM19
	BLOC1S2	BCCIP	CEBPZ
	BLOC1S5-TXNDC5	BCL11A	CEBPZOS
	BLOC1S6	BCL2L1	CECR2
	BLVRA	BCL2L13	CELF1
	BMP1	BCL2L14	CELF2
	BMP6	BCL2L2-PABPN1	CELSR1
	BMPR1A	BCL7B	CELSR3
	BMPR2	BCLAF1	CENPA
	BMS1	BCOR	CENPE
	BMT2	BDNF-AS	CENPF
	BNIP1	BDP1	CENPH
	BNIP2	BECN1	CENPN
	BNIP3L	BEND4	CENPO
	BOD1	BEST1	CEP104
	BOLA3	BEX1	CEP120
	BORCS7	BEX3	CEP170P1
	BORCS7-ASMT	BFAR	CEP192
	BPNT1	BICD1	CEP350
	BPTF	BID	CEP76
	BRAP	BIRC5	CEP85L
	BRAT1	BIRC6	CEPT1
	BRCA1	BIRC6-AS1	CERS1
	BRCA2	BIVM-ERCC5	CERS2
	BRD1	BLCAP	CERS6
	BRD2	BLM	CERS6-AS1
	BRD3	BLMH	CFAP97
	BRD4	BLOC1S5-TXNDC5	CFDP1
	BRD8	BLOC1S6	CFL1
	BRF2	BMF	CGGBP1
	BRI3BP	BMP2	CHAF1A
	BRIP1	BMP2K	CHCHD1
	BRIX1	BMPR1A	CHCHD3
	BRK1	BMPR2	CHD1
	BRMS1	BMS1	CHD1L
	BROX	BMX	CHD2
	BRPF1	BNC2	CHD4
	BRPF3	BNIP2	CHD7
	BRWD1	BNIP3L	CHD9
	BRWD3	BOD1	CHML
	BSG	BOD1L1	CHMP1B
	BSN	BOLA3	CHMP2A
	BTAF1	BORA	CHMP2B
	BTBD1	BORCS7-ASMT	CHMP5
	BTBD10	BPTF	CHN1
	BTBD2	BRAF	CHRNB4
	BTBD3	BRAP	CHST11
	BTBD7	BRCA1	CHSY1
	BTBD8	BRCA2	CHSY3
	BTF3	BRD1	CHTOP
	BTF3L4	BRD2	CHUK
	BTF3L4P2	BRD3	CHURC1-FNTB
	BTG1	BRD4	CIAO1
	BTN2A1	BRD7	CISD1
	BTN2A2	BRD7P2	CKAP2
	BTRC	BRD8	CKAP4
	BUB3	BRIP1	CKAP5
	BUD13	BRK1	CKB
	BUD31	BRWD1	CKS2
	BZW1	BRWD3	CLASP2
	C10orf2	BSG	CLCC1
	C11orf31	BST2	CLCN3
	C11orf49	BTAF1	CLCN5
	C11orf57	BTBD1	CLDN1
	C11orf58	BTBD10	CLDN12
	C11orf65	BTBD3	CLDND1
	C11orf74	BTBD7	CLGN
	C12orf10	BTF3	CLIC1
	C12orf45	BTF3L4P2	CLIC2
	C12orf57	BTG1	CLIC4
	C12orf65	BTG3	CLINT1
	C12orf75	BTN3A2	CLIP1
	C14orf119	BTRC	CLNS1A
	C14orf132	BUB1	CLPTM1L
	C14orf166	BUB1B	CLPX
	C14orf2	BUB1B-PAK6	CLSTN1
	C14orf37	BUB3	CLTA
	C14orf93	BZW1	CLTC
	C15orf38-AP3S2	BZW2	CLU
	C15orf40	C10orf2	CMAS
	C15orf41	C11orf24	CMC2
	C15orf57	C11orf31	CMPK1
	C16orf45	C11orf49	CMSS1
	C16orf72	C11orf57	CMTM4
	C16orf87	C11orf58	CMTM6
	C17orf51	C11orf65	CMTM7
	C17orf67	C12orf10	CMTR1
	C17orf80	C12orf4	CNBP
	C17orf89	C12orf49	CNDP2
	C18orf25	C12orf76	CNGB3
	C19orf25	C14orf119	CNIH1
	C19orf43	C14orf166	CNIH4
	C19orf44	C14orf2	CNN3
	C19orf47	C14orf37	CNNM4
	C19orf48	C14orf79	CNOT1
	C19orf52	C15orf40	CNOT3
	C19orf54	C15orf41	CNOT6
	C19orf60	C16orf62	CNP
	C19orf68	C16orf72	CNPY2
	C1orf109	C17orf75	CNPY3
	C1orf122	C17orf89	CNST
	C1orf198	C18orf25	CNTD1
	C1orf21	C18orf32	CNTLN
	C1orf216	C18orf54	CNTN5
	C1orf226	C19orf43	CNTNAP2
	C1orf43	C19orf52	COA1
	C1orf52	C1GALT1	COA5
	C1orf56	C1GALT1C1	COA7
	C1orf74	C1orf105	COASY
	C1QBP	C1orf109	COCH
	C2	C1orf194	COG5
	C20orf27	C1orf204	COG8
	C21orf33	C1orf27	COL12A1
	C21orf91	C1orf43	COL25A1
	C21orf91-OT1	C1orf52	COL4A1
	C22orf29	C1QBP	COL4A2
	C22orf39	C1RL	COL4A3BP
	C2CD3	C2	COL6A1
	C2CD5	C20orf194	COLEC12
	C2orf47	C21orf59	COLGALT1
	C2orf68	C21orf91	COPA
	C2orf74	C21orf91-OT1	COPB1
	C3orf18	C22orf29	COPB2
	C3orf58	C22orf39	COPG1
	C4orf19	C2CD5	COPG2
	C4orf3	C2orf27A	COPRS
	C5orf15	C2orf42	COPS2
	C5orf17	C2orf69	COPS3
	C5orf22	C3orf49	COPS6
	C5orf24	C3orf58	COPS8
	C5orf30	C4orf19	COPS9
	C5orf34	C4orf3	COQ10A
	C5orf42	C4orf46	CORO1C
	C5orf45	C5	COX11
	C5orf51	C5orf15	COX15
	C5orf66	C5orf24	COX16
	C6orf106	C5orf30	COX4I1
	C6orf201	C5orf34	COX5A
	C6orf48	C5orf42	COX6A1
	C6orf62	C5orf45	COX7A2
	C6orf89	C5orf46	COX7A2L
	C7orf49	C5orf51	COX7B
	C7orf55	C5orf66	COX7C
	C7orf55-LUC7L2	C6orf106	COX8A
	C8orf33	C6orf48	CPD
	C8orf34	C6orf62	CPE
	C8orf37	C6orf89	CPNE1
	C8orf37-AS1	C7orf25	CPNE3
	C8orf82	C7orf49	CPOX
	C9orf142	C7orf73	CPSF2
	C9orf40	C8orf59	CPSF3
	C9orf78	C9orf129	CPSF4
	C9orf91	C9orf147	CPSF6
	CA10	C9orf3	CPSF7
	CA8	C9orf41-AS1	CPVL
	CAB39	C9orf78	CREB1
	CABLES1	CA14	CREB3
	CACNA2D1	CAB39	CREB3L2
	CACUL1	CABIN1	CREBBP
	CACYBP	CACHD1	CREG1
	CAD	CACNA2D1	CRK
	CADM1	CACNA2D2	CRKL
	CADM4	CACNA2D3	CRLF1
	CADPS2	CACNA2D4	CRLS1
	CAGE1	CACUL1	CRMP1
	CALCB	CACYBP	CRTAP
	CALCOCO2	CAD	CRTC3
	CALM1	CADM1	CRTC3-AS1
	CALM2	CADPS	CS
	CALM3	CAGE1	CSDE1
	CALML4	CALB1	CSE1L
	CALR	CALD1	CSGALNACT2
	CALU	CALM1	CSNK1A1
	CAMK1	CALM2	CSNK1D
	CAMK2B	CALM3	CSNK1E
	CAMK2D	CALR	CSNK1G1
	CAMK2N1	CALU	CSNK1G3
	CAMKK2	CAMK2D	CSNK2A1
	CAMKMT	CAMK2N1	CSNK2A2
	CAMLG	CAMKK2	CSRP2
	CAMSAP1	CAMKMT	CSTB
	CAMSAP2	CAMLG	CSTF1
	CAMTA1	CAMSAP1	CTA-276O3.4
	CAND1	CAMSAP2	CTA-363E6.7
	CAND2	CAMTA1	CTB-102L5.4
	CANT1	CAND1	CTB-12A17.3
	CANX	CAND2	CTB-131K11.1
	CAP1	CANX	CTB-13L3.1
	CAPN2	CAP1	CTB-171A8.1
	CAPN7	CAPG	CTB-180A7.6
	CAPRIN1	CAPN1	CTB-43P18.1
	CAPZA1	CAPN12	CTB-89H12.4
	CAPZB	CAPN2	CTBP1
	CARD8	CAPRIN1	CTBP2
	CARM1	CAPRIN2	CTC-260E6.2
	CARS	CAPZA1	CTC-260E6.6
	CARS2	CAPZA2	CTC-260F20.3
	CASC3	CAPZB	CTC-425F1.4
	CASC4	CARD11	CTC-429P9.4
	CASK	CARM1	CTC-458I2.2
	CASKIN2	CARNMT1	CTC-487M23.8
	CASP2	CASC3	CTC-498J12.3
	CASP3	CASC4	CTC-524C5.2
	CASP7	CASC5	CTC-542B22.2
	CASP8AP2	CASD1	CTCF
	CAV1	CASK	CTD-2013N24.2
	CAV2	CASKIN2	CTD-2031P19.5
	CBFB	CASP2	CTD-2047H16.4
	CBL	CASP3	CTD-2090I13.1
	CBLL1	CASP8AP2	CTD-2090I13.3
	CBR1	CAV1	CTD-2116N17.1
	CBR4	CAV2	CTD-2206G10.2
	CBS	CAV3	CTD-2256P15.4
	CBX1	CBFB	CTD-2349P21.1
	CBX2	CBL	CTD-2369P2.4
	CBX3	CBLL1	CTD-2369P2.5
	CBX5	CBR4	CTD-2410N18.4
	CBX6	CBS	CTD-2410N18.5
	CBY1	CBX1	CTD-2510F5.6
	CC2D1B	CBX2	CTD-2525I3.3
	CCAR2	CBX3	CTD-2525I3.6
	CCDC109B	CBX5	CTD-2545M3.2
	CCDC112	CBX5P1	CTD-2550O8.5
	CCDC117	CBY1	CTD-2555O16.2
	CCDC125	CCAR1	CTD-2636A23.2
	CCDC142	CCAR2	CTD-2651B20.6
	CCDC144NL-AS1	CCDC109B	CTD-2651B20.7
	CCDC169	CCDC112	CTD-3138B18.4
	CCDC169-SOHLH2	CCDC117	CTD-3185P2.1
	CCDC170	CCDC124	CTD-3222D19.2
	CCDC173	CCDC125	CTDSP2
	CCDC25	CCDC127	CTDSPL2
	CCDC28A	CCDC138	CTNNAL1
	CCDC43	CCDC14	CTNNB1
	CCDC47	CCDC141	CTNND1
	CCDC50	CCDC142	CTPS1
	CCDC51	CCDC144NL-AS1	CTPS2
	CCDC58	CCDC150P1	CTSB
	CCDC65	CCDC152	CTSD
	CCDC66	CCDC169	CTSL
	CCDC85C	CCDC169-SOHLH2	CTTN
	CCDC88A	CCDC18	CUL3
	CCDC97	CCDC186	CUL4A
	CCHCR1	CCDC25	CUL4B
	CCNA2	CCDC40	CUTC
	CCNB1	CCDC43	CXADR
	CCNB1IP1	CCDC47	CYB5A
	CCNB2	CCDC58	CYB5B
	CCND1	CCDC6	CYBA
	CCND2	CCDC65	CYC1
	CCNG1	CCDC81	CYFIP2
	CCNG2	CCDC85C	CYP2U1
	CCNI	CCDC88A	CYP51A1
	CCNJ	CCDC90B	DAB1
	CCNK	CCDC91	DAG1
	CCNO	CCKBR	DAGLB
	CCNT1	CCNA2	DANCR
	CCNY	CCNB1	DAP3
	CCPG1	CCNB1IP1	DAPK1
	CCSAP	CCNB2	DARS
	CCSER1	CCNC	DAZAP1
	CCT2	CCND1	DBI
	CCT3	CCND2	DBNDD2
	CCT4	CCNE1	DBR1
	CCT5	CCNG1	DCAF10
	CCT6A	CCNI	DCAF12
	CCT7	CCNJ	DCAF5
	CCT7P1	CCNK	DCAF7
	CCT8	CCNT1	DCBLD1
	CCT8P1	CCNY	DCBLD2
	CCZ1	CCP110	DCLRE1C
	CD109	CCPG1	DCP2
	CD164	CCSAP	DCTD
	CD276	CCT2	DCTN1
	CD2AP	CCT3	DCTN2
	CD2BP2	CCT4	DCTN5
	CD37	CCT5	DCUN1D1
	CD46	CCT6A	DCUN1D4
	CD47	CCT7	DDAH1
	CD55	CCT8	DDB1
	CD63	CCT8P1	DDHD2
	CD81	CCZ1	DDI2
	CD99	CCZ1B	DDOST
	CD99L2	CD151	DDT
	CDC123	CD164	DDTL
	CDC20	CD276	DDX1
	CDC20B	CD2AP	DDX17
	CDC23	CD320	DDX18
	CDC25A	CD37	DDX20
	CDC25B	CD46	DDX21
	CDC26	CD55	DDX39A
	CDC27	CD59	DDX39B
	CDC34	CD63	DDX3X
	CDC42	CD74	DDX3Y
	CDC42BPA	CD81	DDX42
	CDC42SE1	CD9	DDX46
	CDC45	CD99	DDX47
	CDC5L	CDC20B	DDX5
	CDC7	CDC23	DDX50
	CDC73	CDC25A	DDX52
	CDCA2	CDC25B	DDX55
	CDCA5	CDC26	DDX6
	CDCA7	CDC27	DEGS1
	CDH18	CDC34	DEK
	CDH2	CDC40	DENND4C
	CDH8	CDC42	DENR
	CDIP1	CDC42BPA	DEPDC1
	CDIPT	CDC42BPB	DEPDC4
	CDK1	CDC42P6	DERL1
	CDK11B	CDC42SE2	DESI2
	CDK12	CDC5L	DFNB59
	CDK13	CDC6	DGCR2
	CDK16	CDC7	DGKH
	CDK2	CDC73	DGUOK
	CDK2AP2	CDCA2	DGUOK-AS1
	CDK4	CDCA4	DHCR24
	CDK5RAP2	CDCA5	DHFR
	CDK5RAP3	CDCA7	DHRS3
	CDK6	CDCA7L	DHRS7B
	CDKAL1	CDH1	DHTKD1
	CDKN1A	CDH2	DHX15
	CDKN1B	CDH3	DHX16
	CDKN2A	CDK1	DHX29
	CDKN2B	CDK12	DHX30
	CDKN2B-AS1	CDK13	DHX33
	CDON	CDK16	DHX36
	CDRT4	CDK2	DHX8
	CDS1	CDK2AP1	DHX9
	CDS2	CDK2AP2	DIAPH1
	CDT1	CDK4	DIAPH3
	CDV3	CDK5RAP2	DIDO1
	CEACAM19	CDK6	DIMT1
	CEBPB	CDK7	DIP2B
	CEBPB-AS1	CDK8	DIP2C
	CEBPG	CDKAL1	DIRC2
	CEBPZ	CDKL5	DIS3L
	CEBPZOS	CDKN1B	DKC1
	CECR2	CDKN2B	DLAT
	CECR5	CDKN2B-AS1	DLD
	CELF1	CDON	DLEU2
	CELF2	CDRT4	DLG1
	CELSR1	CDS1	DLG2
	CELSR3	CDS2	DLG3
	CENPA	CDV3	DLG5
	CENPE	CEACAM19	DMKN
	CENPF	CEBPZ	DMTF1
	CENPH	CEBPZOS	DMXL1
	CENPN	CECR2	DNA2
	CENPO	CELF1	DNAH12
	CEP104	CELF2	DNAJA2
	CEP120	CELSR1	DNAJB11
	CEP170P1	CELSR3	DNAJB6
	CEP192	CENPA	DNAJB9
	CEP250	CENPE	DNAJC1
	CEP350	CENPF	DNAJC10
	CEP76	CENPH	DNAJC14
	CEP85	CENPI	DNAJC16
	CEP85L	CENPK	DNAJC18
	CEP89	CENPN	DNAJC2
	CEP95	CENPO	DNAJC3
	CEP97	CENPQ	DNAJC7
	CEPT1	CENPV	DNAJC9
	CERS1	CENPW	DNAJC9-AS1
	CERS2	CEP104	DNASE1
	CERS6	CEP112	DNM1L
	CERS6-AS1	CEP120	DNMT1
	CES2	CEP164P1	DNMT3A
	CES3	CEP170	DOCK1
	CFAP126	CEP170P1	DOCK11
	CFAP69	CEP192	DOCK4
	CFAP97	CEP290	DOCK9
	CFDP1	CEP295	DOLPP1
	CFL1	CEP295NL	DONSON
	CGGBP1	CEP350	DOPEY1
	CH17-13I23.1	CEP55	DPH6
	CH17-270A2.2	CEP57	DPM1
	CHAC1	CEP70	DPP8
	CHAC2	CEP76	DPP9
	CHADL	CEP78	DPY19L1
	CHAF1A	CEP83	DPY19L1P1
	CHAF1B	CEP85L	DPY19L1P2
	CHCHD1	CEPT1	DPY19L3
	CHCHD2	CER1	DPYSL2
	CHCHD3	CERS1	DPYSL3
	CHCHD4	CERS2	DR1
	CHD1	CERS4	DRAM2
	CHD1L	CERS5	DRG1
	CHD2	CERS6	DSC2
	CHD3	CERS6-AS1	DSCC1
	CHD4	CETN3	DSG2
	CHD7	CFAP20	DSG2-AS1
	CHD9	CFAP97	DSP
	CHERP	CFDP1	DST
	CHML	CFL1	DSTN
	CHMP1B	CFL1P1	DTD1
	CHMP2A	CFLAR	DTL
	CHMP2B	CGGBP1	DUSP16
	CHMP3	CGN	DUSP3
	CHMP5	CGNL1	DUT
	CHMP7	CHAF1A	DYNC1H1
	CHN1	CHCHD1	DYNC1LI2
	CHPF2	CHCHD3	DYNC2H1
	CHPT1	CHCHD7	DYNLL1
	CHRAC1	CHD1	DYNLL2
	CHRNB4	CHD1L	DYNLT1
	CHST11	CHD2	DYRK1A
	CHST3	CHD4	DYX1C1-CCPG1
	CHSY1	CHD6	E2F3
	CHSY3	CHD7	EARS2
	CHTF8	CHD8	EBLN3
	CHTOP	CHD9	EBP
	CHUK	CHEK1	ECE1
	CHURC1	CHEK2	ECHDC1
	CHURC1-FNTB	CHFR	ECHS1
	CIAO1	CHML	ECT2
	CIRBP	CHMP1B	EDA
	CISD1	CHMP2A	EDARADD
	CITED2	CHMP2B	EDEM3
	CKAP2	CHMP5	EDF1
	CKAP4	CHN1	EDIL3
	CKAP5	CHORDC1	EEA1
	CKB	CHP1	EEF1A1P19
	CKS2	CHRDL1	EEF1B2
	CLASP2	CHRM3	EEF1D
	CLCC1	CHRM5	EEF1G
	CLCN3	CHRNA5	EEF1GP1
	CLCN5	CHRNB4	EEF1GP8
	CLDN1	CHST10	EEF2
	CLDN12	CHST11	EEF2K
	CLDN14	CHST2	EFCAB10
	CLDND1	CHST7	EFCAB11
	CLEC16A	CHST9	EFCAB14
	CLGN	CHSY1	EFCAB14-AS1
	CLIC1	CHSY3	EFHC1
	CLIC2	CHTOP	EFNA5
	CLIC4	CHUK	EFNB2
	CLINT1	CHURC1-FNTB	EFTUD2
	CLIP1	CIAO1	EGFL6
	CLK4	CILP2	EGFR
	CLMN	CIR1	EGLN3
	CLN6	CISD1	EI24
	CLNS1A	CISD2	EIF1
	CLPP	CIT	EIF1AX
	CLPTM1L	CKAP2	EIF1AY
	CLPX	CKAP4	EIF1B
	CLSTN1	CKAP5	EIF2A
	CLTA	CKB	EIF2AK1
	CLTC	CKMT2-AS1	EIF2AK2
	CLU	CKS2	EIF2AK4
	CLUH	CLASP1	EIF2B3
	CMAS	CLASP2	EIF2S2
	CMBL	CLCC1	EIF2S3
	CMC2	CLCN3	EIF3A
	CMPK1	CLCN3P1	EIF3B
	CMSS1	CLCN4	EIF3D
	CMTM3	CLCN5	EIF3E
	CMTM4	CLDN1	EIF3EP1
	CMTM6	CLDN10	EIF3F
	CMTM7	CLDN12	EIF3H
	CMTR1	CLDN4	EIF3I
	CNBP	CLDN6	EIF3J
	CNDP2	CLDN7	EIF3K
	CNGB3	CLDND1	EIF3L
	CNIH1	CLEC2D	EIF3M
	CNIH3	CLEC2L	EIF4A1
	CNIH4	CLGN	EIF4A2
	CNKSR3	CLIC1	EIF4A3
	CNN3	CLIC2	EIF4B
	CNNM1	CLIC4	EIF4BP6
	CNNM3	CLIC4P1	EIF4E
	CNNM4	CLINT1	EIF4EBP2
	CNOT1	CLIP1	EIF4G1
	CNOT11	CLMP	EIF4G2
	CNOT2	CLN5	EIF4G3
	CNOT3	CLN8	EIF4H
	CNOT6	CLNS1A	EIF5
	CNOT7	CLOCK	EIF5A
	CNOT8	CLPTM1	EIF5B
	CNP	CLPTM1L	ELAVL1
	CNPY2	CLPX	ELF2
	CNPY3	CLSTN1	ELK4
	CNPY4	CLSTN3	ELL2
	CNST	CLTA	ELMOD2
	CNTD1	CLTC	ELOVL5
	CNTLN	CLU	ELP2
	CNTN5	CMAS	EMB
	CNTNAP2	CMC2	EMC1
	CNTNAP3P2	CMPK1	EMC10
	COA1	CMSS1	EMC2
	COA5	CMTM4	EMC6
	COA7	CMTM6	EMC7
	COASY	CMTM7	EMD
	COBLL1	CMTR1	EMG1
	COCH	CNBP	EML4
	COG2	CNDP2	EMP2
	COG4	CNGB3	ENAH
	COG5	CNIH1	ENC1
	COG8	CNIH4	ENO1
	COL12A1	CNN2	ENO1P1
	COL14A1	CNN3	ENOSF1
	COL25A1	CNNM2	ENPP1
	COL27A1	CNNM4	ENPP4
	COL4A1	CNOT1	ENTPD1-AS1
	COL4A2	CNOT10	ENTPD4
	COL4A3BP	CNOT3	ENTPD6
	COL6A1	CNOT6	EP300
	COLEC12	CNP	EP400
	COLGALT1	CNPY2	EPB41L2
	COLGALT2	CNPY3	EPB41L4A
	COMMD4	CNST	EPB41L4A-AS1
	COMMD5	CNTD1	EPB42
	COMMD6	CNTLN	EPCAM
	COMMD7	CNTN1	EPHA4
	COMMD9	CNTN5	EPHX1
	COMTD1	CNTNAP2	EPRS
	COPA	COA1	EPS15
	COPB1	COA4	EPT1
	COPB2	COA5	ERBB2
	COPE	COA7	ERBIN
	COPG1	COASY	ERC1
	COPG2	COBL	ERCC4
	COPRS	COCH	ERCC6L2
	COPS2	COG5	ERCC8
	COPS3	COG8	ERGIC1
	COPS4	COIL	ERGIC2
	COPS6	COL12A1	ERGIC3
	COPS7A	COL18A1	ERH
	COPS7B	COL1A1	ERI1
	COPS8	COL1A2	ERLEC1
	COPS8P2	COL25A1	ERLIN1
	COPS9	COL26A1	ERLIN2
	COPZ1	COL2A1	ERMP1
	COQ10A	COL4A1	ERO1A
	COQ7	COL4A2	ERP29
	COQ9	COL4A2-AS1	ESCO1
	CORO1C	COL4A2-AS2	ESD
	CORO7-PAM16	COL4A3BP	ESF1
	COX10	COL4A5	ESR2
	COX11	COL5A1	ESYT1
	COX15	COL5A2	ESYT2
	COX16	COL6A1	ETF1
	COX4I1	COL6A2	ETFA
	COX5A	COL9A3	ETNK1
	COX6A1	COLEC12	ETV3
	COX6B1	COLGALT1	EVI5
	COX7A2	COMMD10	EWSR1
	COX7A2L	COMMD2	EXD2
	COX7B	COPA	EXO1
	COX7C	COPB1	EXOC4
	COX8A	COPB2	EXOC5
	CPD	COPG1	EXOSC2
	CPE	COPG2	EXT1
	CPEB1-AS1	COPRS	EXT2
	CPEB4	COPS2	EXTL3
	CPNE1	COPS3	EZH2
	CPNE2	COPS5	EZR
	CPNE3	COPS6	F11R
	CPNE4	COPS8	F2R
	CPOX	COPS9	F2RL1
	CPSF2	COQ10A	FADS1
	CPSF3	COQ10B	FADS2
	CPSF3L	COQ2	FAF1
	CPSF4	COQ5	FAF2
	CPSF6	CORO1C	FAM101A
	CPSF7	CORO2A	FAM105A
	CPVL	COX11	FAM107B
	CPXM2	COX15	FAM122B
	CRAT	COX16	FAM134C
	CRB2	COX17	FAM136A
	CRCP	COX18	FAM162A
	CREB1	COX20	FAM168B
	CREB3	COX4I1	FAM169A
	CREB3L2	COX5A	FAM171A1
	CREB5	COX6A1	FAM172A
	CREBBP	COX6C	FAM184A
	CREBL2	COX7A2	FAM189A1
	CREBZF	COX7A2L	FAM19A2
	CREG1	COX7B	FAM206A
	CREM	COX7C	FAM208A
	CRK	COX8A	FAM208B
	CRKL	CP	FAM20B
	CRLF1	CPD	FAM210B
	CRLS1	CPE	FAM212B
	CRMP1	CPM	FAM217A
	CRNDE	CPNE1	FAM221A
	CRTAP	CPNE3	FAM3C
	CRTC2	CPOX	FAM49B
	CRTC3	CPS1	FAM53C
	CRTC3-AS1	CPSF2	FAM60A
	CS	CPSF3	FAM69A
	CSDE1	CPSF4	FAM72C
	CSE1L	CPSF6	FAM73A
	CSGALNACT2	CPSF7	FAM8A1
	CSK	CPT1A	FAM98B
	CSNK1A1	CPVL	FAN1
	CSNK1A1P1	CPXM1	FANCA
	CSNK1D	CRABP1	FANCI
	CSNK1E	CREB1	FANCL
	CSNK1G1	CREB3	FAR1
	CSNK1G2	CREB3L2	FAR2
	CSNK1G3	CREBBP	FARP1
	CSNK2A1	CREG1	FASN
	CSNK2A2	CRELD2	FAT1
	CSRP2	CRIM1	FAT3
	CSTB	CRISPLD1	FAU
	CSTF1	CRK	FBL
	CSTF2	CRKL	FBN1
	CTA-276O3.4	CRLF1	FBN2
	CTA-363E6.7	CRLS1	FBXL14
	CTA-963H5.5	CRMP1	FBXL19
	CTB-102L5.4	CROT	FBXL2
	CTB-107G13.1	CRTAP	FBXL5
	CTB-109A12.1	CRTC3	FBXO11
	CTB-12A17.3	CRTC3-AS1	FBXO21
	CTB-131K11.1	CRYBG3	FBXO22
	CTB-13L3.1	CS	FBXO45
	CTB-171A8.1	CSDE1	FBXO5
	CTB-180A7.6	CSE1L	FBXO7
	CTB-43P18.1	CSGALNACT2	FBXW11
	CTB-50L17.10	CSNK1A1	FBXW2
	CTB-89H12.4	CSNK1D	FBXW7
	CTBP1	CSNK1E	FCF1
	CTBP2	CSNK1G1	FDFT1
	CTC-260E6.2	CSNK1G3	FDPS
	CTC-260E6.6	CSNK2A1	FECH
	CTC-260F20.3	CSNK2A2	FEM1B
	CTC-326K19.6	CSNK2A3	FEN1
	CTC-329H14.1	CSNK2B	FERMT2
	CTC-338M12.7	CSRP2	FGD5-AS1
	CTC-360G5.8	CST1	FGFR2
	CTC-425F1.4	CST4	FGFRL1
	CTC-429P9.1	CSTB	FHL1
	CTC-429P9.4	CSTF1	FIS1
	CTC-435M10.3	CSTF3	FKBP10
	CTC-444N24.7	CTA-276O3.4	FKBP11
	CTC-454I21.3	CTA-363E6.7	FKBP1A
	CTC-454I21.4	CTA-797E19.2	FKBP3
	CTC-458I2.2	CTAGE5	FKBP4
	CTC-459F4.3	CTB-102L5.4	FKBP5
	CTC-479C5.10	CTB-113D17.1	FKBP9
	CTC-487M23.8	CTB-129P6.4	FKRP
	CTC-498J12.3	CTB-129P6.7	FKTN
	CTC-524C5.2	CTB-12A17.3	FLNA
	CTC-542B22.2	CTB-131K11.1	FLNB
	CTCF	CTB-13L3.1	FMNL2
	CTD-2013N24.2	CTB-171A8.1	FMO4
	CTD-2015B23.2	CTB-175E5.7	FMO5
	CTD-2026K11.2	CTB-180A7.6	FMR1
	CTD-2031P19.5	CTB-33G10.11	FN1
	CTD-2047H16.4	CTB-43P18.1	FNBP1
	CTD-2073O6.1	CTB-46B19.2	FNDC3B
	CTD-2090I13.1	CTB-50L17.5	FOXJ3
	CTD-2090I13.3	CTB-55O6.12	FOXK1
	CTD-2116N17.1	CTB-89H12.4	FOXK2
	CTD-2126E3.3	CTBP1	FOXM1
	CTD-2132N18.3	CTBP1-AS	FOXN3
	CTD-2196E14.9	CTBP2	FRAS1
	CTD-2206G10.2	CTC-250I14.3	FRMD5
	CTD-2256P15.4	CTC-260E6.2	FRYL
	CTD-2278I10.6	CTC-260E6.6	FSCN1
	CTD-2323K18.1	CTC-260F20.3	FSTL1
	CTD-2349P21.1	CTC-297N7.10	FTH1
	CTD-2353F22.1	CTC-359D24.3	FTH1P16
	CTD-2369P2.4	CTC-425F1.4	FTH1P3
	CTD-2369P2.5	CTC-429P9.4	FTL
	CTD-2410N18.4	CTC-432M15.3	FTSJ3
	CTD-2410N18.5	CTC-458I2.2	FUBP1
	CTD-2510F5.6	CTC-487M23.8	FUBP3
	CTD-2525I3.3	CTC-498J12.3	FUCA2
	CTD-2525I3.6	CTC-524C5.2	FUS
	CTD-2528L19.4	CTC-542B22.2	FUT10
	CTD-2537I9.12	CTC-554D6.1	FUT8
	CTD-2540B15.13	CTC-559E9.4	FXR1
	CTD-2545G14.6	CTC-559E9.6	FYTTD1
	CTD-2545G14.7	CTC-559E9.8	FZD4
	CTD-2545M3.2	CTC-575N7.1	G2E3
	CTD-2550O8.5	CTCF	G3BP1
	CTD-2555O16.2	CTD-2002H8.2	G3BP2
	CTD-2560C21.1	CTD-2013N24.2	GABARAPL1
	CTD-2574D22.6	CTD-2021K4.1	GABPA
	CTD-2583A14.9	CTD-2031P19.5	GABPB1
	CTD-2616J11.9	CTD-2033A16.1	GABRB3
	CTD-2620I22.1	CTD-2047H16.4	GALNT1
	CTD-2636A23.2	CTD-2090I13.1	GALNT11
	CTD-2651B20.6	CTD-2090I13.3	GALNT2
	CTD-2651B20.7	CTD-2116N17.1	GALNT7
	CTD-2659N19.10	CTD-2175A23.1	GAN
	CTD-3037G24.3	CTD-2184D3.5	GANAB
	CTD-3074O7.11	CTD-2192J16.22	GAPDH
	CTD-3138B18.4	CTD-2192J16.24	GAPVD1
	CTD-3141N22.1	CTD-2206G10.2	GAR1
	CTD-3185P2.1	CTD-2210P15.3	GAREM1
	CTD-3214H19.4	CTD-2213F21.2	GARS
	CTD-3222D19.2	CTD-2215L10.1	GART
	CTDNEP1	CTD-2231E14.8	GAS5
	CTDSP2	CTD-2245F17.6	GATAD1
	CTDSPL2	CTD-2256P15.4	GATAD2A
	CTIF	CTD-2260A17.1	GATAD2B
	CTNNAL1	CTD-2301A4.3	GATC
	CTNNB1	CTD-2331H12.8	GBA2
	CTNND1	CTD-2349B8.1	GCC1
	CTPS1	CTD-2349P21.1	GCDH
	CTPS2	CTD-2349P21.11	GCLM
	CTSB	CTD-2369P2.4	GCN1
	CTSD	CTD-2369P2.5	GCSH
	CTSL	CTD-2371O3.2	GDE1
	CTTN	CTD-2384B11.2	GDF1
	CTXN1	CTD-2410N18.4	GDF15
	CUEDC2	CTD-2410N18.5	GDI1
	CUL3	CTD-2510F5.6	GDI2
	CUL4A	CTD-2515A14.1	GFPT1
	CUL4B	CTD-2525I3.3	GGCT
	CUL5	CTD-2525I3.5	GGCX
	CUTC	CTD-2525I3.6	GGH
	CUX1	CTD-2541J13.2	GGPS1
	CUX2	CTD-2545M3.2	GHITM
	CWF19L1	CTD-2550O8.5	GID8
	CXADR	CTD-2555O16.2	GINM1
	CYB561A3	CTD-2561J22.3	GINS1
	CYB561D2	CTD-2561J22.5	GINS2
	CYB5A	CTD-2583A14.10	GJC1
	CYB5B	CTD-2587H24.14	GLA
	CYB5D1	CTD-2636A23.2	GLB1
	CYB5D2	CTD-2651B20.6	GLCE
	CYB5R1	CTD-2651B20.7	GLDC
	CYB5R3	CTD-3099C6.7	GLG1
	CYB5R4	CTD-3138B18.4	GLIPR1
	CYBA	CTD-3185P2.1	GLIS2
	CYC1	CTD-3222D19.11	GLO1
	CYFIP2	CTD-3222D19.2	GLOD4
	CYLD	CTDSP2	GLRX
	CYP2U1	CTDSPL2	GLRX3
	CYP51A1	CTGF	GLRX5
	CYSTM1	CTNNA1	GLS
	CYTH1	CTNNAL1	GLTSCR2
	DAB1	CTNNB1	GLUD1
	DAG1	CTNND1	GLUL
	DAGLB	CTPS1	GLYR1
	DALRD3	CTPS2	GMCL1
	DANCR	CTR9	GMNN
	DAP	CTSA	GMPS
	DAP3	CTSB	GNA12
	DAPK1	CTSC	GNA13
	DAPK3	CTSD	GNAI2
	DARS	CTSL	GNAI3
	DAZAP1	CTSV	GNAL
	DAZAP2	CTSZ	GNAQ
	DAZL	CTTN	GNAS
	DBI	CTTNBP2NL	GNB1
	DBNDD2	CUL1	GNB1L
	DBP	CUL2	GNB2
	DBR1	CUL3	GNB4
	DCAF10	CUL4A	GNG12-AS1
	DCAF11	CUL4B	GNL2
	DCAF12	CUTC	GNL3
	DCAF15	CUZD1	GNPAT
	DCAF5	CWC15	GNPDA1
	DCAF6	CWC22	GNPNAT1
	DCAF7	CWC25	GNPTAB
	DCAKD	CWC27	GNRHR2
	DCBLD1	CWF19L2	GNS
	DCBLD2	CXADR	GOLGA4
	DCDC2	CXCL5	GOLGB1
	DCLK1	CXCR4	GOLIM4
	DCLRE1C	CYB5A	GOLM1
	DCP1A	CYB5B	GOLPH3
	DCP2	CYBA	GOLT1B
	DCTD	CYC1	GOPC
	DCTN1	CYCS	GORASP2
	DCTN2	CYFIP1	GOT2
	DCTN4	CYFIP2	GPAA1
	DCTN5	CYP20A1	GPAT4
	DCTPP1	CYP26A1	GPATCH2
	DCUN1D1	CYP2U1	GPATCH2L
	DCUN1D4	CYP51A1	GPATCH4
	DDAH1	CYR61	GPATCH8
	DDB1	CYYR1	GPBP1
	DDB2	CYYR1-AS1	GPBP1L1
	DDHD2	DAAM1	GPC3
	DDI2	DAB1	GPC4
	DDIT4	DAB2IP	GPCPD1
	DDOST	DACT1	GPD2
	DDR2	DAD1	GPI
	DDRGK1	DAG1	GPM6B
	DDT	DAGLB	GPR107
	DDTL	DANCR	GPR137B
	DDX1	DAP3	GPR180
	DDX17	DAPK1	GPR75-ASB3
	DDX18	DARS	GPRC5A
	DDX20	DARS2	GPS2
	DDX21	DAZAP1	GPSM2
	DDX24	DBI	GPX4
	DDX27	DBN1	GPX8
	DDX39A	DBNDD2	GRB10
	DDX39B	DBR1	GRK3
	DDX3X	DBT	GRPEL2
	DDX3Y	DCAF10	GRPEL2-AS1
	DDX42	DCAF12	GRWD1
	DDX46	DCAF13	GSE1
	DDX47	DCAF16	GSK3B
	DDX5	DCAF17	GSKIP
	DDX50	DCAF5	GSPT1
	DDX50P2	DCAF7	GSR
	DDX52	DCBLD1	GTF2A1
	DDX54	DCBLD2	GTF2A2
	DDX55	DCHS1	GTF2E2
	DDX6	DCLRE1A	GTF2F1
	DEAF1	DCLRE1C	GTF3C1
	DEDD	DCP2	GTF3C4
	DEF8	DCT	GTSE1
	DEGS1	DCTD	GUSB
	DEK	DCTN1	GXYLT1
	DENND1A	DCTN2	H1F0
	DENND2A	DCTN5	H2AFV
	DENND2C	DCUN1D1	H2AFX
	DENND4A	DCUN1D4	H2AFY
	DENND4B	DCUN1D5	H2AFY2
	DENND4C	DDAH1	H2AFZ
	DENND6A	DDAH2	H3F3B
	DENR	DDB1	H6PD
	DEPDC1	DDHD2	HACD3
	DEPDC1B	DDI2	HADHA
	DEPDC4	DDOST	HAT1
	DERL1	DDR1	HAUS4
	DERL3	DDT	HAX1
	DESI1	DDTL	HBP1
	DESI2	DDX1	HBS1L
	DFNB59	DDX10	HCRTR1
	DGCR2	DDX17	HDAC1
	DGCR6L	DDX18	HDAC2
	DGKE	DDX20	HDAC3
	DGKH	DDX21	HDDC2
	DGUOK	DDX39A	HDGF
	DGUOK-AS1	DDX39B	HDHD2
	DHCR24	DDX3X	HDLBP
	DHFR	DDX3Y	HEATR1
	DHFRL1	DDX42	HECTD1
	DHPS	DDX46	HEG1
	DHRS13	DDX47	HELLS
	DHRS3	DDX5	HELZ
	DHRS4L2	DDX50	HERC1
	DHRS7B	DDX52	HERC3
	DHTKD1	DDX55	HES4
	DHX15	DDX6	HEXA
	DHX16	DEGS1	HEXB
	DHX29	DEK	HHIP
	DHX30	DENND1C	HIBADH
	DHX32	DENND4C	HIC2
	DHX33	DENND5A	HIF1AN
	DHX34	DENR	HINT1
	DHX36	DEPDC1	HINT3
	DHX37	DEPDC4	HIPK1
	DHX40	DERL1	HIPK2
	DHX57	DERL2	HIPK3
	DHX8	DESI2	HIRA
	DHX9	DFFA	HIRIP3
	DIAPH1	DFNB59	HIST1H2AC
	DIAPH3	DGCR14	HIST1H2AD
	DICER1-AS1	DGCR2	HIST1H2BC
	DIDO1	DGKD	HIST1H2BD
	DIEXF	DGKH	HIST1H2BJ
	DIMT1	DGUOK	HIST1H3D
	DIP2B	DGUOK-AS1	HIST1H4H
	DIP2C	DHCR24	HIST2H4A
	DIRAS1	DHFR	HIST2H4B
	DIRC2	DHRS3	HIST4H4
	DIS3L	DHRS7	HK1
	DIXDC1	DHRS7B	HK2
	DKC1	DHTKD1	HLA-B
	DLAT	DHX15	HLA-C
	DLC1	DHX16	HLA-E
	DLD	DHX29	HLTF
	DLEU2	DHX30	HM13
	DLG1	DHX33	HM13-AS1
	DLG2	DHX36	HMCN1
	DLG3	DHX8	HMGA1
	DLG5	DHX9	HMGA2
	DLGAP1	DIAPH1	HMGB2
	DLST	DIAPH2	HMGB3
	DMKN	DIAPH2-AS1	HMGCS1
	DMPK	DIAPH3	HMGN1
	DMTF1	DICER1	HMGN3
	DMWD	DIDO1	HMMR
	DMXL1	DIMT1	HN1L
	DNA2	DIP2A	HNRNPA0
	DNAH12	DIP2B	HNRNPA1
	DNAH14	DIP2C	HNRNPA1P6
	DNAJA2	DIRC2	HNRNPA2B1
	DNAJA3	DIS3	HNRNPA3
	DNAJB11	DIS3L	HNRNPAB
	DNAJB6	DKC1	HNRNPC
	DNAJB9	DKK3	HNRNPD
	DNAJC1	DLAT	HNRNPDL
	DNAJC10	DLD	HNRNPF
	DNAJC14	DLEU2	HNRNPH1
	DNAJC16	DLG1	HNRNPH3
	DNAJC18	DLG2	HNRNPK
	DNAJC2	DLG3	HNRNPL
	DNAJC3	DLG5	HNRNPLP2
	DNAJC7	DLGAP4-AS1	HNRNPM
	DNAJC8	DLGAP5	HNRNPR
	DNAJC9	DLK1	HNRNPU
	DNAJC9-AS1	DMKN	HNRNPUL1
	DNASE1	DMTF1	HNRNPUL2
	DND1	DMXL1	HNRNPUL2-BSCL2
	DNM1L	DNA2	HOOK1
	DNM2	DNAH11	HOOK2
	DNMT1	DNAH12	HOOK3
	DNMT3A	DNAJA1	HPF1
	DNPEP	DNAJA2	HPRT1
	DNPH1	DNAJB11	HS2ST1
	DOCK1	DNAJB14	HSBP1
	DOCK11	DNAJB6	HSD17B10
	DOCK4	DNAJB9	HSD17B12
	DOCK9	DNAJC1	HSD17B4
	DOHH	DNAJC10	HSF5
	DOK1	DNAJC13	HSP90AA1
	DOLPP1	DNAJC14	HSP90AB1
	DONSON	DNAJC15	HSP90AB3P
	DOPEY1	DNAJC16	HSP90B1
	DOPEY2	DNAJC18	HSPA13
	DPH1	DNAJC19	HSPA4
	DPH3	DNAJC2	HSPA5
	DPH5	DNAJC21	HSPA9
	DPH6	DNAJC25	HSPB8
	DPM1	DNAJC25-GNG10	HSPD1
	DPP8	DNAJC3	HSPE1
	DPP9	DNAJC7	HSPE1-MOB4
	DPY19L1	DNAJC9	HSPG2
	DPY19L1P1	DNAJC9-AS1	HSPH1
	DPY19L1P2	DNASE1	HTATSF1
	DPY19L2	DNASE2	HTR2C
	DPY19L2P3	DNM1L	HTT
	DPY19L3	DNMT1	HUWE1
	DPYSL2	DNMT3A	HYOU1
	DPYSL3	DNMT3B	IAH1
	DPYSL5	DNTTIP2	IARS
	DR1	DOCK1	IARS2
	DRAM1	DOCK11	IBTK
	DRAM2	DOCK4	ICMT
	DRG1	DOCK9	ID: ENSA
	DRG2	DOLPP1	ID: PPP1R15A
	DSC2	DONSON	ID: PPP1R15B
	DSC3	DOPEY1	ID: PPP1R16B
	DSCC1	DPAGT1	IDI1
	DSG2	DPH6	IDI2-AS1
	DSG2-AS1	DPM1	IFITM2
	DSP	DPP4	IFNAR1
	DST	DPP8	IFNGR2
	DSTN	DPP9	IFT80
	DSTYK	DPPA4	IGF1R
	DTD1	DPY19L1	IGF2BP1
	DTL	DPY19L1P1	IGF2BP2
	DTNB	DPY19L1P2	IGF2BP3
	DTX3	DPY19L3	IGF2R
	DTYMK	DPY19L4	IGFBP5
	DUS1L	DPY30	IGSF3
	DUSP1	DPYSL2	IKBKAP
	DUSP11	DPYSL3	IL12A-AS1
	DUSP12	DR1	IL13RA1
	DUSP16	DRAM2	IL20RB
	DUSP18	DRAP1	IL6ST
	DUSP28	DRG1	ILF2
	DUSP3	DROSHA	ILF3
	DUT	DSC2	IMMP1L
	DVL1	DSCAM	IMMT
	DYM	DSCC1	IMP3
	DYNC1H1	DSE	IMP4
	DYNC1LI2	DSEL	IMPACT
	DYNC2H1	DSG2	IMPAD1
	DYNLL1	DSG2-AS1	IMPDH2
	DYNLL2	DSP	INO80D
	DYNLT1	DST	INPP5F
	DYRK1A	DSTN	INSC
	DYX1C1-CCPG1	DTD1	INSIG1
	DZIP1	DTD2	INSR
	E2F1	DTL	INTS10
	E2F2	DUSP16	INTS2
	E2F3	DUSP22	INTS3
	E2F4	DUSP3	IPO11
	E2F7	DUSP4	IPO5
	EARS2	DUSP5	IPO7
	EBLN3	DUSP6	IPO8P1
	EBNA1BP2	DUT	IPO9
	EBP	DYNC1H1	IQCB1
	ECE1	DYNC1I1	IQCG
	ECHDC1	DYNC1LI2	IQGAP1
	ECHS1	DYNC2H1	IRAK1BP1
	ECI1	DYNLL1	IREB2
	ECI2	DYNLL2	ISCA1
	ECSIT	DYNLT1	IST1
	ECT2	DYRK1A	ITCH
	EDA	DYRK2	ITGA2
	EDA2R	DYX1C1-CCPG1	ITGA5
	EDARADD	E2F3	ITGA6
	EDC3	E2F5	ITGAV
	EDC4	EAF1	ITGB1
	EDEM1	EAF1-AS1	ITGB1P1
	EDEM3	EARS2	ITM2B
	EDF1	EBLN3	ITM2C
	EDIL3	EBP	ITPR2
	EEA1	EBPL	IVNS1ABP
	EEF1A1P19	ECE1	JADE1
	EEF1A1P3	ECHDC1	JAG1
	EEF1A2	ECHS1	JAM3
	EEF1B2	ECT2	JMJD1C
	EEF1D	EDA	JMY
	EEF1G	EDARADD	JTB
	EEF1GP1	EDEM3	KANSL1
	EEF1GP8	EDF1	KANSL2
	EEF2	EDIL3	KARS
	EEF2K	EDNRA	KAT14
	EFCAB10	EEA1	KAT6A
	EFCAB11	EEF1A1P10	KAZN
	EFCAB14	EEF1A1P19	KB-1208A12.3
	EFCAB14-AS1	EEF1B2	KBTBD6
	EFHC1	EEF1D	KCMF1
	EFHC2	EEF1G	KCNH1
	EFNA5	EEF1GP1	KCNK1
	EFNB2	EEF1GP8	KCNS3
	EFTUD2	EEF2	KCTD15
	EGFL6	EEF2K	KCTD19
	EGFR	EEF2KMT	KCTD2
	EGLN2	EFCAB10	KCTD20
	EGLN3	EFCAB11	KCTD3
	EGR1	EFCAB13	KDELC2
	EHMT1	EFCAB14	KDELR2
	EI24	EFCAB14-AS1	KDM1A
	EIF1	EFCAB3	KDM2B
	EIF1AX	EFEMP1	KDM3B
	EIF1AY	EFHC1	KDM5A
	EIF1B	EFHD2	KDM5B
	EIF2A	EFNA5	KDM5C
	EIF2AK1	EFNB2	KDM7A
	EIF2AK2	EFS	KDSR
	EIF2AK4	EFTUD2	KHDC1
	EIF2B1	EGF	KHDRBS1
	EIF2B3	EGFL6	KHDRBS3
	EIF2D	EGFR	KHSRP
	EIF2S1	EGLN3	KIAA0100
	EIF2S2	EHBP1	KIAA0101
	EIF2S3	EHHADH	KIAA0319L
	EIF3A	EI24	KIAA0355
	EIF3B	EIF1	KIAA0368
	EIF3D	EIF1AX	KIAA0391
	EIF3E	EIF1AY	KIAA0825
	EIF3EP1	EIF1B	KIAA0922
	EIF3F	EIF2A	KIAA1147
	EIF3H	EIF2AK1	KIAA1429
	EIF3I	EIF2AK2	KIAA1468
	EIF3J	EIF2AK3	KIAA1522
	EIF3K	EIF2AK4	KIAA1524
	EIF3L	EIF2B3	KIAA1671
	EIF3M	EIF2S2	KIAA1715
	EIF4A1	EIF2S2P2	KIDINS220
	EIF4A2	EIF2S3	KIF11
	EIF4A3	EIF3A	KIF15
	EIF4B	EIF3B	KIF1A
	EIF4BP6	EIF3CL	KIF1B
	EIF4E	EIF3D	KIF1C
	EIF4E1B	EIF3E	KIF21A
	EIF4EBP1	EIF3EP1	KIF23
	EIF4EBP2	EIF3F	KIF2A
	EIF4G1	EIF3G	KIF3B
	EIF4G2	EIF3H	KIF5B
	EIF4G3	EIF3I	KIF5C
	EIF4H	EIF3J	KIRREL
	EIF5	EIF3K	KITLG
	EIF5A	EIF3L	KIZ
	EIF5B	EIF3M	KIZ-AS1
	EIF6	EIF4A1	KLC1
	ELAVL1	EIF4A2	KLHDC3
	ELF1	EIF4A2P2	KLHL12
	ELF2	EIF4A3	KLHL15
	ELF4	EIF4B	KLHL2
	ELK1	EIF4BP6	KLHL23
	ELK4	EIF4E	KLHL24
	ELL2	EIF4EBP2	KLHL5
	ELMOD2	EIF4G1	KLHL8
	ELOVL1	EIF4G2	KLHL9
	ELOVL5	EIF4G3	KMT2A
	ELP2	EIF4H	KMT2B
	ELP3	EIF5	KMT2C
	ELP5	EIF5A	KMT2D
	ELP6	EIF5AP4	KMT2E
	EMB	EIF5B	KMT5B
	EMC1	ELAC2	KNOP1
	EMC10	ELAVL1	KNTC1
	EMC2	ELF2	KPNA1
	EMC6	ELK3	KPNA2
	EMC7	ELK4	KPNA4
	EMC8	ELL2	KPNA6
	EMD	ELMOD2	KPNB1
	EMG1	ELOVL4	KRAS
	EML4	ELOVL5	KRR1
	EML5	ELOVL6	KTN1
	EMP2	ELP2	KXD1
	EN2	EMB	KYAT3
	ENAH	EMBP1	L3MBTL4
	ENC1	EMC1	LA16c-358B7.3
	ENDOD1	EMC10	LAMA1
	ENDOV	EMC2	LAMB1
	ENO1	EMC3	LAMC1
	ENO1P1	EMC4	LAMP1
	ENO1P4	EMC6	LAMP2
	ENO2	EMC7	LANCL1
	ENOSF1	EMD	LANCL1-AS1
	ENOX2	EME1	LAPTM4A
	ENPP1	EMG1	LAPTM4B
	ENPP4	EMILIN2	LARP1
	ENSA	EML4	LARP4
	ENTPD1-AS1	EMP2	LARP4B
	ENTPD4	EMSY	LARS
	ENTPD6	ENAH	LASP1
	EP300	ENC1	LATS1
	EP400	ENO1	LBR
	EPB41	ENO1P1	LCLAT1
	EPB41L2	ENO3	LCOR
	EPB41L4A	ENO4	LCORL
	EPB41L4A-AS1	ENOPH1	LCTL
	EPB42	ENOSF1	LDAH
	EPC1	ENPP1	LDHA
	EPCAM	ENPP2	LDHB
	EPHA4	ENPP4	LDOC1L
	EPHA5	ENSA	LEMD2
	EPHA7	ENTPD1-AS1	LEMD3
	EPHB1	ENTPD4	LEO1
	EPHX1	ENTPD6	LEPR
	EPN1	ENTPD7	LEPROT
	EPRS	EP300	LEPROTL1
	EPS15	EP300-AS1	LGALS8
	EPS8L2	EP400	LGALSL
	EPT1	EPB41L2	LGMN
	ERBB2	EPB41L4A	LGR4
	ERBIN	EPB41L4A-AS1	LHFPL2
	ERC1	EPB41L4B	LHFPL3
	ERCC1	EPB41L5	LIFR
	ERCC4	EPB42	LIG3
	ERCC6	EPC2	LIMA1
	ERCC6L2	EPCAM	LIMD1
	ERCC8	EPG5	LIMD1-AS1
	ERF	EPHA1	LIN28A
	ERGIC1	EPHA4	LIN28B
	ERGIC2	EPHB4	LIN7C
	ERGIC3	EPHX1	LINC00094
	ERH	EPRS	LINC00240
	ERI1	EPS15	LINC00624
	ERI2	EPT1	LINC00969
	ERI3	ERAP1	LINC01420
	ERLEC1	ERBB2	LINC01492
	ERLIN1	ERBB3	LLfos-48D6.2
	ERLIN2	ERBB4	LMAN1
	ERMP1	ERBIN	LMAN2
	ERO1A	ERC1	LMAN2L
	ERO1B	ERCC3	LMBR1
	ERP29	ERCC4	LMBRD1
	ESCO1	ERCC5	LMBRD2
	ESD	ERCC6L2	LMCD1
	ESF1	ERCC8	LMCD1-AS1
	ESR2	ERGIC1	LMNB1
	ESRP2	ERGIC2	LMNB2
	ESYT1	ERGIC3	LMO4
	ESYT2	ERH	LNPEP
	ETF1	ERI1	LONP1
	ETFA	ERLEC1	LPCAT1
	ETFB	ERLIN1	LPCAT3
	ETNK1	ERLIN2	LPGAT1
	ETV3	ERMP1	LPIN2
	ETV5	ERO1A	LRBA
	ETV6	ERP29	LRIG1
	EVA1C	ERP44	LRIG3
	EVI5	ERRFI1	LRP1
	EWSR1	ERVH48-1	LRP11
	EXD2	ERVMER34-1	LRP12
	EXO1	ESCO1	LRP5
	EXOC4	ESD	LRP6
	EXOC5	ESF1	LRP8
	EXOC6	ESR2	LRPPRC
	EXOC7	ESRG	LRRC28
	EXOSC1	ESRP1	LRRC58
	EXOSC2	ESYT1	LRRC59
	EXOSC3	ESYT2	LRRC75A
	EXOSC3P1	ETAA1	LRRC75A-AS1
	EXOSC5	ETF1	LRRC8D
	EXOSC8	ETFA	LRRD1
	EXT1	ETNK1	LSG1
	EXT2	ETS1	LSM12
	EXTL3	ETV1	LSM14A
	EYA2	ETV3	LSM14B
	EYA4	EVI5	LSM3
	EZH2	EWSR1	LSM4
	EZR	EXD2	LSM5
	F11R	EXO1	LSM8
	F2R	EXOC2	LTA4H
	F2RL1	EXOC4	LTBP1
	FAAP20	EXOC5	LUC7L3
	FADS1	EXOC6B	LUZP1
	FADS2	EXOSC2	LYRM2
	FAF1	EXOSC9	LYRM4
	FAF2	EXT1	LYRM7
	FAIM	EXT2	M1AP
	FAM101A	EXTL2	M6PR
	FAM101B	EXTL3	MACF1
	FAM104A	EZH2	MAD2L1
	FAM105A	EZR	MAD2L1BP
	FAM107B	F11R	MAFG
	FAM118A	F2R	MAGI3
	FAM120AOS	F2RL1	MAGOH
	FAM120B	F3	MAGOHB
	FAM122B	FABP5	MAGT1
	FAM129A	FADD	MALAT1
	FAM134B	FADS1	MALSU1
	FAM134C	FADS2	MAML1
	FAM136A	FAF1	MAN1A2
	FAM13B	FAF2	MAN1B1
	FAM162A	FAM101A	MAN2A1
	FAM168A	FAM102B	MAN2B1
	FAM168B	FAM103A1	MANBA
	FAM169A	FAM105A	MANEA
	FAM171A1	FAM107B	MANEAL
	FAM172A	FAM111B	MANF
	FAM175B	FAM117B	MAP1B
	FAM184A	FAM118B	MAP1LC3B
	FAM188A	FAM120A	MAP2K1
	FAM189A1	FAM122B	MAP2K4
	FAM189B	FAM124A	MAP3K12
	FAM198A	FAM126A	MAP3K2
	FAM199X	FAM134A	MAP3K4
	FAM19A1	FAM134C	MAP3K7
	FAM19A2	FAM135A	MAP4
	FAM204A	FAM136A	MAP4K4
	FAM206A	FAM13A	MAP4K5
	FAM208A	FAM13A-AS1	MAP7D1
	FAM208B	FAM149B1	MAP9
	FAM209A	FAM155B	MAPK1
	FAM20B	FAM160A1	MAPK1IP1L
	FAM210A	FAM162A	MAPK4
	FAM210B	FAM168B	MAPK6
	FAM212B	FAM169A	MAPK8
	FAM213B	FAM171A1	MAPK9
	FAM216A	FAM171B	MAPKAP1
	FAM217A	FAM172A	MAPRE1
	FAM220A	FAM174A	MARC1
	FAM221A	FAM174B	MARCH6
	FAM3C	FAM175A	MARCH7
	FAM49B	FAM177A1	MARCKS
	FAM53B	FAM184A	MARCKSL1
	FAM53C	FAM189A1	MARK2
	FAM60A	FAM193A	MARK3
	FAM69A	FAM198B	MARS
	FAM72C	FAM19A2	MAT2A
	FAM73A	FAM206A	MAVS
	FAM76B	FAM208A	MAZ
	FAM83D	FAM208B	MB21D2
	FAM83H	FAM20B	MBD2
	FAM89A	FAM210B	MBNL1
	FAM89B	FAM212B	MBOAT2
	FAM8A1	FAM213A	MBTD1
	FAM96B	FAM217A	MBTPS1
	FAM98B	FAM221A	MBTPS2
	FAN1	FAM227B	MCC
	FANCA	FAM234A	MCFD2
	FANCG	FAM234B	MCL1
	FANCI	FAM32A	MCM2
	FANCL	FAM35A	MCM3
	FAR1	FAM3A	MCM3AP
	FAR2	FAM3C	MCM4
	FARP1	FAM45A	MCM6
	FARSA	FAM49B	MCM7
	FASN	FAM53C	MCM8
	FAT1	FAM60A	MCMBP
	FAT3	FAM63B	MCTS1
	FAU	FAM69A	MDC1
	FBF1	FAM72B	MDH1
	FBL	FAM72C	MDH2
	FBN1	FAM73A	MDM2
	FBN2	FAM84B	MDM4
	FBXL14	FAM8A1	MDN1
	FBXL19	FAM96A	ME2
	FBXL2	FAM98A	MEA1
	FBXL20	FAM98B	MECOM
	FBXL4	FAN1	MED1
	FBXL5	FANCA	MED13
	FBXO11	FANCD2	MED13L
	FBXO17	FANCD2OS	MED21
	FBXO18	FANCI	MED9
	FBXO21	FANCL	MEGF8
	FBXO22	FAR1	MEIOC
	FBXO30	FAR2	MESDC2
	FBXO31	FARP1	MET
	FBXO4	FARP2	METAP1
	FBXO42	FARSB	METAP2
	FBXO44	FASN	METTL10
	FBXO45	FASTKD2	METTL14
	FBXO46	FAT1	METTL21A
	FBXO5	FAT3	METTL2A
	FBXO7	FAT4	METTL2B
	FBXO9	FAU	METTL5
	FBXW11	FBL	METTL6
	FBXW2	FBLN1	METTL9
	FBXW4P1	FBLN2	MEX3A
	FBXW7	FBN1	MEX3C
	FCF1	FBN2	MFAP3
	FCGRT	FBN3	MFGE8
	FDFT1	FBXL14	MFHAS1
	FDPS	FBXL19	MFN2
	FECH	FBXL2	MFSD14A
	FEM1B	FBXL3	MFSD14B
	FEN1	FBXL5	MFSD8
	FER	FBXO11	MGA
	FERMT2	FBXO21	MGAT4A
	FGD5-AS1	FBXO22	MGEA5
	FGFR2	FBXO28	MIA3
	FGFRL1	FBXO3	MIB1
	FHL1	FBXO34	MICU1
	FHL2	FBXO45	MIER3
	FHOD1	FBXO5	MIF
	FHOD3	FBXO7	MIF-AS1
	FIRRE	FBXW11	MINA
	FIS1	FBXW2	MINOS1
	FITM2	FBXW7	MINOS1-NBL1
	FKBP10	FCF1	MIOS
	FKBP11	FDFT1	MIR1539
	FKBP1A	FDPS	MIR663AHG
	FKBP3	FECH	MKI67
	FKBP4	FEM1B	MKKS
	FKBP5	FEN1	MKL1
	FKBP8	FERMT2	MKL2
	FKBP9	FEZ2	MKLN1
	FKRP	FGD4	MKNK2
	FKTN	FGD5	MLEC
	FLNA	FGD5-AS1	MLF2
	FLNB	FGD6	MLK7-AS1
	FLOT2	FGF14	MLLT4
	FMNL2	FGF2	MMACHC
	FMNL3	FGFBP2	MMADHC
	FMO1	FGFBP3	MMGT1
	FMO4	FGFR1	MMS22L
	FMO5	FGFR1OP2	MNAT1
	FMR1	FGFR2	MOB1A
	FN1	FGFR3	MOB1B
	FN3KRP	FGFR4	MOCS2
	FNBP1	FGFRL1	MOGS
	FNDC3B	FH	MON2
	FNDC8	FHDC1	MORF4L1
	FOCAD	FHIT	MORF4L2
	FOPNL	FHL1	MOXD1
	FOSL1	FHL5	MPDU1
	FOXB1	FIBP	MPDZ
	FOXF1	FIGN	MPHOSPH9
	FOXJ3	FIS1	MPPE1
	FOXK1	FKBP10	MPRIP
	FOXK2	FKBP11	MPZL1
	FOXM1	FKBP14	MREG
	FOXN3	FKBP1A	MRFAP1
	FOXO3	FKBP3	MRFAP1L1
	FOXP1	FKBP4	MRPL10
	FOXP2	FKBP5	MRPL12
	FOXRED1	FKBP9	MRPL15
	FOXRED2	FKRP	MRPL17
	FRAS1	FKTN	MRPL27
	FRG1	FLII	MRPL3
	FRMD5	FLJ27354	MRPL33
	FRRS1	FLNA	MRPL4
	FRYL	FLNB	MRPL42
	FSCN1	FLOT1	MRPL43
	FSCN3	FLRT2	MRPL44
	FSD1	FLRT3	MRPL45
	FSTL1	FLT1	MRPL51
	FTH1	FLVCR1	MRPL52
	FTH1P16	FMNL2	MRPL53
	FTH1P3	FMO4	MRPL57
	FTL	FMO5	MRPL9
	FTO	FMR1	MRPS16
	FTSJ3	FN1	MRPS18B
	FUBP1	FNBP1	MRPS31
	FUBP3	FNBP1L	MRPS31P2
	FUCA2	FNDC3A	MRPS34
	FUNDC2	FNDC3B	MRPS7
	FUNDC2P2	FNIP1	MRS2
	FUS	FNTA	MRTO4
	FUT1	FOXA2	MSH2
	FUT10	FOXJ3	MSH6
	FUT8	FOXK1	MSI2
	FXR1	FOXK2	MSL1
	FYN	FOXM1	MSMO1
	FYTTD1	FOXN2	MSN
	FZD4	FOXN3	MTCH1
	G2E3	FOXO1	MTCH2
	G3BP1	FRAS1	MTDH
	G3BP2	FREM2	MTF1
	G6PC3	FRMD5	MTF2
	GAB2	FRMD6	MTFP1
	GABARAP	FRS2	MTHFD1
	GABARAPL1	FRYL	MTHFD1L
	GABARAPL2	FRZB	MTHFD2
	GABBR2	FSBP	MTIF2
	GABPA	FSCN1	MTMR14
	GABPB1	FSD1L	MTMR2
	GABPB1-AS1	FST	MTMR9
	GABRB3	FSTL1	MTOR
[truncated: 4,638 more rows]

## Sheet: Table S3
Supplemental table 3. Published CLIP data for LIN28b identify common LIN28b-CLIP targets. Related to Figure 4.
Reference	Hafner M., et al (2013)	Graf R., et al (2013)	Van N., et al (2016)
GSO number	GSE44616	GSE46908	GSE92107
Cell line	HEK293T	HEK293T	HepG2	Common LIN28B-CLIP targets (Intersect of all three datasets)
Number of genes	1682	1526	3461	152
Gene list	AARS	AAGAB	A1CF	ACLY
	AASDHPPT	ABCE1	A2M	AHCY
	ABCC4	ABHD13	AAMP	ARL5B
	ABCD3	ABI2	ABALON	ARPP19
	ABHD12	ABL1	ABAT	ATP1A1
	ABHD13	ACBD3	ABCA1	ATP5B
	ABHD5	ACLY	ABCB1	BCAT1
	ABI1	ACOT7	ABCB10	BRCA2
	AC002086.1	ACP1	ABCB4	BRD2
	AC003682.1	ACSL3	ABCB6	BTF3
	AC004381.6	ACTB	ABCC1	C1QBP
	AC093799.1	ACTG1	ABCC10	C5orf15
	ACADSB	ACTR1B	ABCC4	CAMSAP1
	ACAT1	ACTR2	ABCC5	CBX5
	ACLY	ACVR2B	ABCD1	CCDC97
	ACOX1	ADAMTS1	ABCD3	CCT4
	ACTR10	ADH5	ABCF1	CDKN1B
	ACTR3	ADIPOR1	ABCF3	CENPB
	ACTR6	ADIPOR2	ABHD12	CENPF
	ACVR2A	ADNP	ABHD14A	CHCHD1
	ADAM10	ADO	ABHD14A-ACY1	CKAP4
	ADAMTS1	ADPGK	ABHD14B	CLTC
	ADCY7	AEN	ABHD2	CNIH4
	ADD3	AGPAT5	ABI2	CNOT8
	ADIPOR1	AGPAT6	ABL2	COL4A3BP
	ADNP	AHCY	ABLIM1	CRK
	ADNP2	AIDA	AC002310.11	CSDE1
	ADORA2B	AIF1L	AC002310.13	DCUN1D5
	ADSS	AK2	AC002401.1	DDOST
	AES	AK4	AC002429.5	DR1
	AFF4	AKIRIN1	AC004754.3	EEF2
	AGFG1	AKIRIN2	AC005042.4	EIF2S1
	AGGF1	AKR1A1	AC005540.3	EIF4A2
	AGPAT3	AKT1	AC005592.2	EIF4G2
	AGPS	AKT1S1	AC007192.4	EIF5
	AGTPBP1	AKT2	AC007271.3	FBXO5
	AHCY	ALDOA	AC007319.1	FEM1B
	AHNAK	ALKBH5	AC007679.3	FTH1
	AKAP11	AMD1	AC008440.5	FUS
	AKAP12	ANAPC11	AC009133.12	FXR1
	AKAP9	ANAPC16	AC009133.24	GOLGA4
	AKT3	ANAPC5	AC009303.1	GPT2
	ALDH9A1	ANGEL2	AC009303.2	GTF3C1
	ALG11	ANKH	AC010127.3	GTF3C4
	ALG6	ANKRD40	AC010226.4	H2AFY
	ALMS1	ANKRD49	AC010646.3	HDAC2
	AMBRA1	ANP32A	AC010761.10	HNRNPA2B1
	AMFR	AP2B1	AC010872.1	HNRNPF
	ANAPC10	APH1A	AC012123.1	HNRNPM
	ANGEL1	APLP2	AC016722.4	HNRNPU
	ANGEL2	APTX	AC017101.10	HSP90AA1
	ANKAR	ARAF	AC046143.3	HSP90AB1
	ANKH	ARCN1	AC073610.5	HSP90B1
	ANKIB1	ARF1	AC079145.4	HSPA9
	ANKRA2	ARF3	AC090094.1	IFNGR1
	ANKRD13C	ARF6	AC091153.4	IGF2BP1
	ANKRD17	ARHGAP1	AC092597.3	ILF3
	ANKRD32	ARHGAP11A	AC092620.2	IPO7
	ANLN	ARHGDIA	AC092755.4	KARS
	ANP32B	ARIH2	AC093110.3	KHSRP
	ANP32E	ARL17B	AC093818.1	KLHL11
	ANXA11	ARL5B	AC096574.4	KPNB1
	ANXA5	ARL6IP1	AC096949.1	LARP4B
	AP1M1	ARPC1A	AC107081.5	LCOR
	AP2M1	ARPC3	AC127070.1	LIN28B
	AP3B1	ARPC5L	AC132217.4	LMAN2
	AP4E1	ARPP19	ACACA	LMNB2
	APC	ARRDC4	ACADSB	MAGEF1
	APEX1	ASB1	ACAP2	MAN1A2
	APH1A	ASB6	ACBD6	MAPK6
	APOBEC3C	ASNS	ACLY	MATR3
	APPBP2	ASXL1	ACO2	MAZ
	APPL1	ATAD1	ACP2	MDK
	AQR	ATF3	ACSL3	MKI67
	ARCN1	ATF4	ACSL4	NCAPG
	ARFRP1	ATF5	ACSL5	NCL
	ARHGAP11A	ATG13	ACSM1	NDUFS1
	ARHGAP12	ATN1	ACSM3	NF2
	ARHGAP5	ATP1A1	ACSS3	NFE2L1
	ARHGEF7	ATP5B	ACTB	NOL9
	ARID2	ATP5C1	ACTG1	NOP56
	ARID5B	ATP5G2	ACTL6A	NUDT21
	ARL2BP	ATP5G3	ACTN1	NUFIP2
	ARL5B	ATP6AP2	ACTN4	OSBPL9
	ARL6IP6	ATP6V0B	ACTR1B	PARP1
	ARPC2	ATP6V0C	ACVR1B	PJA2
	ARPP19	ATP6V1F	ACVR2B	POLR2B
	ARSJ	ATXN1L	ACY1	PRCC
	ARSK	ATXN2L	ACYP2	PRDX1
	ASCC3	ATXN7L3B	ADAL	PRPF8
	ASF1A	AURKB	ADAM10	PTP4A1
	ASH1L	B4GALT6	ADAM15	PUM1
	ASNSD1	BAG4	ADAM9	QSOX2
	ASPM	BAT1	ADAMTSL2	RAB21
	ASTE1	BAT2	ADAR	RBM12
	ATAD1	BAT2L1	ADCK3	RBM39
	ATAD2	BAT2L2	ADCK4	RBM8A
	ATF4	BBS10	ADCY9	RNF40
	ATG4A	BCAP31	ADGRA3	RPL17
	ATG4C	BCAT1	ADGRG6	RPL18
	ATL2	BCL2L13	ADH5	RPL8
	ATP11B	BCL7A	ADH6	RPS21
	ATP11C	BCLAF1	ADIPOR2	RPS5
	ATP13A3	BICD2	ADK	SAMM50
	ATP1A1	BIRC5	ADPGK	SCO1
	ATP1B3	BIRC6	ADRA2C	SEC61A1
	ATP2A2	BRCA2	AF127936.9	SEC62
	ATP2B1	BRD1	AFF4	SERBP1
	ATP2C1	BRD2	AFG3L2	SERINC1
	ATP5A1	BRIX1	AFP	SERINC3
	ATP5B	BRMS1	AGAP1	SETD2
	ATP5C1	BSG	AGFG1	SETD5
	ATP6V1B2	BTBD1	AGL	SF3B3
	ATRNL1	BTBD7	AGO2	SLC16A1
	ATRX	BTF3	AGPAT3	SLC1A5
	B3GALTL	BTF3L4	AGPAT5	SLC38A2
	B4GALT2	BUB3	AGRN	SLC7A1
	B4GALT3	BZW1	AGT	SMAD4
	B4GALT5	C10orf119	AHCTF1	SMC4
	BACH1	C11orf54	AHCY	SON
	BAG1	C11orf58	AHCYL2	SPEN
	BAG5	C11orf83	AHNAK	SRCAP
	BAZ1B	C11orf84	AHSA2	SRRM1
	BAZ2A	C13orf23	AHSG	SRSF9
	BBS10	C14orf129	AIFM2	STAG2
	BBS12	C15orf44	AIP	STT3A
	BCAP29	C16orf53	AJ003147.9	TAB2
	BCAT1	C16orf80	AK2	TARS
	BCCIP	C17orf51	AK3	TKT
	BCL9	C17orf71	AK4	TM9SF3
	BCLAF1	C19orf10	AKAP1	TMEM123
	BDP1	C19orf2	AKAP10	TMEM30A
	BFAR	C19orf25	AKAP12	TMPO
	BICC1	C19orf40	AKAP9	TSPAN3
	BIRC6	C19orf43	AKNA	TSPYL1
	BLMH	C19orf48	AKR1A1	TTL
	BLZF1	C19orf50	AKT2	TUBA1C
	BMI1	C19orf52	AL136419.6	UBE3C
	BMPR2	C19orf53	AL157871.2	USP9X
	BNIP1	C19orf54	AL513122.1	VMA21
	BNIP2	C19orf6	AL513122.2	WDR82
	BPNT1	C1orf107	AL513412.1	WNK1
	BPTF	C1orf109	AL513523.2	XBP1
	BRCA2	C1orf144	ALB	YIPF4
	BRD1	C1orf163	ALDH18A1	YRDC
	BRD2	C1orf174	ALDH1B1	YWHAE
	BRE	C1orf35	ALDH3A2	YY1
	BRMS1L	C1orf52	ALDOA	ZC3H11A
	BROX	C1orf55	ALG8	ZNF292
	BSDC1	C1orf58	ALPK2	ZNF507
	BTAF1	C1orf96	AMBP	ZNF664
	BTBD7	C1QBP	AMN	ZYG11B
	BTBD9	C20orf108	AMOTL2
	BTF3	C20orf11	AMPD2
	BUB3	C20orf24	ANAPC13
	BYSL	C20orf43	ANKFY1
	C10orf137	C20orf72	ANKMY1
	C10orf18	C21orf45	ANKRD11
	C10orf2	C22orf13	ANKRD13A
	C10orf32	C3orf10	ANKRD17
	C11orf10	C4orf43	ANKRD20A5P
	C11orf58	C5orf15	ANKRD23
	C12orf11	C5orf24	ANKRD28
	C12orf26	C5orf44	ANKRD30BL
	C12orf35	C5orf51	ANKRD40
	C12orf48	C6orf106	ANKRD61
	C14orf126	C6orf120	ANKS1A
	C17orf80	C6orf48	ANO10
	C18orf45	C7orf40	ANO6
	C19orf2	C7orf44	ANO8
	C19orf6	C7orf60	ANP32A
	C1orf124	C9orf86	ANPEP
	C1orf135	CACYBP	ANTXR2
	C1orf27	CADM1	ANXA2
	C1QBP	CALM2	AOC3
	C20orf177	CALR	AP000275.65
	C20orf4	CALU	AP000304.12
	C20orf7	CAMK2N2	AP000320.7
	C20orf72	CAMSAP1	AP000350.10
	C2orf28	CANT1	AP000487.5
	C2orf3	CANX	AP000721.4
	C2orf49	CAPZA1	AP003068.23
	C3orf26	CARKD	AP003068.9
	C3orf33	CASP8AP2	AP003419.16
	C3orf37	CBFB	AP1G1
	C3orf52	CBLL1	AP1G2
	C3orf63	CBX1	AP3S1
	C4orf21	CBX5	APITD1
	C4orf29	CBX6	APITD1-CORT
	C4orf52	CCDC109B	APLP2
	C5orf15	CCDC117	APMAP
	C5orf34	CCDC137	APOA1
	C5orf51	CCDC138	APOA1-AS
	C5orf54	CCDC47	APOA2
	C6orf108	CCDC58	APOA5
	C6orf211	CCDC6	APOB
	C6orf35	CCDC72	APOC1
	C7orf23	CCDC91	APOC2
	C7orf26	CCDC97	APOC4-APOC2
	C7orf44	CCNA2	APOE
	C9orf5	CCNB1IP1	APOH
	C9orf78	CCND2	APOL1
	C9orf86	CCNI	APOL6
	CAB39	CCNJ	APOM
	CACHD1	CCNK	APP
	CAD	CCT3	AQP11
	CADPS2	CCT4	AQR
	CAMK2D	CCT5	ARAP1
	CAMLG	CD2BP2	ARF1
	CAMSAP1	CD81	ARF3
	CAND1	CDC123	ARF4
	CAPNS1	CDC16	ARF6
	CASK	CDC20	ARFIP2
	CASP2	CDC27	ARHGAP17
	CASP8	CDC37	ARHGAP18
	CBX4	CDC42	ARHGAP21
	CBX5	CDC42EP1	ARHGAP26
	CCAR1	CDC42SE2	ARHGAP32
	CCDC109B	CDCA5	ARHGAP35
	CCDC3	CDCA7	ARHGAP5
	CCDC41	CDIPT	ARHGEF12
	CCDC53	CDK1	ARHGEF18
	CCDC97	CDK16	ARHGEF28
	CCNB1	CDK2AP2	ARHGEF3
	CCNB2	CDK4	ARHGEF7
	CCNE2	CDK5R1	ARID1B
	CCNG2	CDKN1B	ARID2
	CCNI	CDKN2A	ARID4A
	CCNYL1	CDKN2C	ARL1
	CCP110	CDT1	ARL5A
	CCT2	CEBPB	ARL5B
	CCT3	CEBPG	ARL6IP1
	CCT4	CELF1	ARL6IP5
	CD2AP	CENPB	ARPC2
	CD47	CENPF	ARPC3
	CD81	CENPW	ARPC4
	CDC27	CFL1	ARPC4-TTLL3
	CDC45	CGGBP1	ARPC5L
	CDC6	CHAC1	ARPP19
	CDIPT	CHCHD1	ARRB1
	CDK1	CHCHD3	ARSB
	CDK12	CHCHD4	ARSI
	CDK13	CHERP	AS3MT
	CDK4	CHMP1A	ASAH1
	CDKAL1	CHMP2A	ASAH2B
	CDKN1B	CHMP2B	ASAP2
	CDKN2C	CHMP5	ASB1
	CDKN3	CHPF2	ASCC3
	CDS2	CHST3	ASGR1
	CDV3	CIC	ASGR2
	CDYL	CISD1	ASH1L
	CENPB	CISD2	ASH2L
	CENPF	CKAP2	ASNA1
	CENPL	CKAP4	ASPH
	CENPQ	CKB	ASPM
	CEP104	CKS2	ASXL2
	CEP192	CLIC1	ATF6
	CEP350	CLIC4	ATG4B
	CEP55	CLINT1	ATG9A
	CERS2	CLN6	ATL2
	CERS5	CLTA	ATM
	CERS6	CLTC	ATP10D
	CGGBP1	CMTM6	ATP11A
	CHAC2	CNBP	ATP11C
	CHCHD1	CNIH4	ATP13A1
	CHD1	CNNM3	ATP13A2
	CHD3	CNNM4	ATP13A3
	CHD4	CNOT6	ATP1A1
	CHD6	CNOT8	ATP1A1-AS1
	CHD7	CNP	ATP1B1
	CHKB	COASY	ATP2A2
	CHN1	COL4A3BP	ATP2B1
	CHSY1	COPS2	ATP2B4
	CHTF8	COPS3	ATP2C1
	CKAP2L	CORO1C	ATP5B
	CKAP4	COX11	ATP5E
	CKAP5	COX6A1	ATP5G2
	CKS2	COX8A	ATP5G3
	CLPTM1	CPNE3	ATP5L
	CLTC	CPSF4	ATP5O
	CMAS	CPSF7	ATP5SL
	CMYA5	CRCP	ATP6AP1
	CNIH4	CRK	ATP6V0A1
	CNKSR3	CRKL	ATP6V0B
	CNOT1	CRTC2	ATP6V1A
	CNOT3	CS	ATP6V1B2
	CNOT4	CSDA	ATP6V1C2
	CNOT6	CSDE1	ATP6V1E1
	CNOT8	CSGALNACT2	ATP6V1G2-DDX39B
	COBL	CSNK1A1	ATP7B
	COG2	CSNK1E	ATP8B2
	COG5	CSNK1G2	ATP9A
	COG8	CSNK2A1	ATP9B
	COIL	CSNK2A1P	ATRN
	COL4A3BP	CSTB	ATRX
	COLEC12	CSTF1	ATXN1
	COPB2	CSTF2T	ATXN1L
	COPS2	CTBP2	ATXN2L
	COPS3	CTCF	ATXN7
	COPS4	CTDSP2	ATXN7L1
	COQ10B	CTDSPL2	ATXN7L3B
	COQ5	CTXN1	AUNIP
	CORO1C	CYB5R3	AUP1
	COX11	CYC1	AVL9
	CPD	CYCS	AXIN2
	CPE	CYP2U1	AZGP1
	CPNE3	CYTH3	B2M
	CPSF2	DARS2	B3GALNT2
	CREB3L2	DAZAP1	B3GALT4
	CREB5	DAZAP2	B3GALT6
	CRK	DCAF12	B3GLCT
	CRY1	DCAF7	B3GNT2
	CRYBG3	DCAKD	B4GALT1
	CRYZL1	DCP1A	B4GALT4
	CSDE1	DCP2	B4GALT5
	CSE1L	DCTPP1	B4GAT1
	CSNK1E	DCUN1D1	BACE1
	CSNK2A2	DCUN1D5	BACH1
	CSPG5	DDIT3	BAZ1B
	CSRP2	DDIT4	BAZ2A
	CSTF1	DDOST	BBS2
	CSTF2T	DDR2	BBX
	CSTF3	DDX1	BCAM
	CTBS	DDX21	BCAP29
	CTNNB1	DDX3X	BCAR3
	CTTNBP2	DDX47	BCAT1
	CTTNBP2NL	DDX50	BCL2L1
	CUL1	DEAF1	BCL2L12
	CUX1	DEK	BCL2L13
	CWC22	DENND4B	BCL2L14
	CYB5A	DEPDC1	BCL2L2
	CYC1	DFFA	BCOR
	CYP2R1	DGCR2	BCR
	CYP2U1	DGKD	BDP1
	CYP51A1	DHCR24	BEND7
	DAG1	DHCR7	BEST1
	DARS	DHX15	BGN
	DBR1	DHX33	BIRC2
	DCAF13	DHX9	BIRC3
	DCAF5	DLST	BIRC5
	DCLRE1A	DMPK	BLMH
	DCTN5	DNAH14	BLOC1S4
	DCUN1D5	DNAJA1	BLOC1S5
	DDHD1	DNAJB6	BLOC1S5-TXNDC5
	DDHD2	DNAJC5	BMP4
	DDOST	DNMT1	BMPR1A
	DDX21	DOLPP1	BMS1
	DDX39B	DPF2	BNIP2
	DDX3X	DPM1	BOD1L1
	DDX47	DPP8	BORCS7-ASMT
	DDX5	DR1	BPIFB2
	DDX50	DTL	BPTF
	DDX6	DUSP22	BRAF
	DEGS1	DUSP7	BRCA1
	DENND5B	DUSP8	BRCA2
	DEPDC1	DYNC1LI2	BRD2
	DERA	DYNLL1	BRD4
	DHX15	DYRK1B	BRD7
	DHX30	E2F2	BRD9
	DHX40	E2F3	BRI3
	DIABLO	EAF1	BRI3BP
	DIAPH1	EBP	BRPF3
	DIAPH2	ECHDC1	BRWD1
	DICER1	EEF1A1	BRWD3
	DIDO1	EEF1A1P9	BSDC1
	DIS3	EEF1G	BSG
	DLD	EEF2	BTAF1
	DLG1	EFNB1	BTBD1
	DLG5	EFNB2	BTBD9
	DMTF1	EGLN1	BTF3
	DNAJA2	EIF1	BTG1
	DNAJC21	EIF1AX	BTN2A2
	DNAJC24	EIF2B1	BUD13
	DNAJC25	EIF2S1	C10orf11
	DNM1L	EIF2S3	C11orf65
	DNMBP	EIF3D	C12orf40
	DNMT3A	EIF3E	C12orf57
	DOCK7	EIF3M	C15orf40
	DPF2	EIF4A1	C16orf45
	DPP9	EIF4A2	C16orf58
	DPY19L1	EIF4B	C16orf72
	DPY19L4	EIF4EBP1	C17orf100
	DPY30	EIF4EBP2	C17orf51
	DR1	EIF4G1	C18orf8
	DSC2	EIF4G2	C19orf68
	DSC3	EIF4H	C1GALT1
	DSCR3	EIF5	C1orf226
	DSE	EIF5A	C1QBP
	DSG2	EIF5AL1	C1QTNF1
	DST	ELAVL1	C1QTNF1-AS1
	DTL	ELL	C1S
	DTWD1	ELOF1	C2
	DUSP11	EMP3	C21orf59
	DUSP16	EN2	C22orf29
	DYM	ENO1	C22orf39
	DYNC1H1	EPN1	C3
	DYNC1LI1	EPT1	C3orf22
	DYNLL2	ERC1	C3orf38
	DYNLT3	ERH	C4A
	DYRK2	ERO1L	C4B
	DZIP1	ERP29	C4BPA
	ECD	ETF1	C5
	ECHDC1	EXOC8	C5orf15
	EDF1	EXOSC2	C6orf106
	EED	EXOSC6	C6orf62
	EEF1E1	EXTL3	C7orf55-LUC7L2
	EEF2	EZR	C8orf59
	EHBP1	FAM100B	C9orf85
	EIF2A	FAM105B	CAB39
	EIF2AK2	FAM136A	CABLES1
	EIF2B3	FAM168B	CACNA1D
	EIF2S1	FAM175B	CACNA2D4
	EIF2S3	FAM18B	CACUL1
	EIF3A	FAM20B	CAD
	EIF3D	FAM32A	CADM1
	EIF3E	FAM53C	CALM3
	EIF4A2	FAM60A	CALR
	EIF4A3	FANCB	CALU
	EIF4E2	FAR1	CAMK2D
	EIF4E3	FARSB	CAMK2N1
	EIF4G2	FBXL16	CAMKK2
	EIF5	FBXL18	CAMSAP1
	ELOVL5	FBXL3	CAMSAP3
	ELOVL6	FBXO28	CAND1
	ELP2	FBXO45	CANT1
	EMD	FBXO5	CANX
	ENDOD1	FBXO7	CAPN1
	ENGASE	FBXW2	CAPNS1
	ENOPH1	FEM1B	CAPRIN1
	ENPP4	FEN1	CAPRIN2
	EPCAM	FGFR1OP2	CAPZA1
	EPG5	FHL1	CAPZA2
	EPRS	FIGNL1	CAPZB
	EPS8	FKBP4	CARD8
	ERCC6	FLYWCH1	CARHSP1
	ERCC6L	FOXK1	CASC16
	ERGIC3	FOXM1	CASC4
	ERI2	FOXO3B	CASP8AP2
	ERLEC1	FSTL1	CBLL1
	ERLIN1	FTH1	CBX5
	ERLIN2	FTHL3	CCAT1
	ERMP1	FTL	CCDC117
	ERO1LB	FUS	CCDC152
	ESD	FXR1	CCDC183-AS1
	ESF1	GABPA	CCDC25
	ETF1	GANAB	CCDC39
	ETV3	GAPDH	CCDC47
	EXO1	GATAD2A	CCDC50
	EXOC8	GATAD2B	CCDC68
	EXOSC2	GCN1L1	CCDC85C
	EXPH5	GDE1	CCDC88C
	EXTL2	GDI2	CCDC93
	EXTL3	GHITM	CCDC97
	FAF2	GJA1	CCL20
	FAM113A	GLCE	CCNG1
	FAM120A	GLO1	CCNG2
	FAM125B	GLUL	CCNK
	FAM135A	GMNN	CCR6
	FAM160B1	GNA13	CCSAP
	FAM169A	GNB1	CCT2
	FAM171A1	GNB2	CCT4
	FAM171B	GNB2L1	CCT7
	FAM188A	GNG12	CD164
	FAM190B	GNL3L	CD226
	FAM200A	GOLGA4	CD276
	FAM49B	GOLGA6C	CD320
	FAM55C	GOLGA7	CD46
	FAM83D	GOLPH3L	CD55
	FAM98B	GOPC	CD63
	FANCB	GORASP2	CD7
	FANCI	GOT2	CD99
	FAR1	GPAA1	CD99L2
	FARSA	GPBP1	CDC26
	FAT1	GPR107	CDC34
	FAT3	GPT2	CDC42BPB
	FAT4	GPX1	CDC42SE2
	FBXL20	GRB2	CDC45
	FBXL3	GRPEL2	CDH1
	FBXL4	GRWD1	CDH2
	FBXO17	GSK3B	CDHR2
	FBXO18	GTF2H5	CDK19
	FBXO22	GTF3C1	CDK5RAP2
	FBXO45	GTF3C4	CDK6
	FBXO5	H1F0	CDKAL1
	FBXO9	H1FX	CDKN1A
	FCHO2	H2AFV	CDKN1B
	FCHSD2	H2AFX	CDON
	FDFT1	H2AFY	CDR2
	FDPS	H2AFZ	CDRT4
	FECH	H3F3A	CDS2
	FEM1B	H3F3B	CEACAM19
	FIGNL1	H3F3C	CEBPZ
	FKBP3	HCG11	CEBPZOS
	FNBP1L	HDAC2	CELF1
	FNDC3A	HDDC3	CEMIP
	FNDC3B	HDGF	CENPA
	FNIP1	HES4	CENPB
	FOXF2	HIAT1	CENPBD1
	FOXN2	HINT1	CENPF
	FOXRED2	HINT3	CENPN
	FTH1	HIST1H1C	CEP192
	FTO	HIST1H1E	CEP250
	FTSJ2	HIST1H2AC	CEP350
	FUBP1	HIST1H2AG	CEP68
	FUCA2	HIST1H2AH	CEP85
	FUS	HIST1H2AI	CEPT1
	FUT10	HIST1H2AJ	CERS2
	FUT11	HIST1H2BD	CERS6
	FUT8	HIST1H2BE	CERS6-AS1
	FXR1	HIST1H2BJ	CETN2
	FXR2	HIST1H2BK	CFB
	FZD3	HIST1H2BO	CFI
	FZD6	HIST1H3B	CGREF1
	G2E3	HIST1H4B	CHCHD1
	G3BP1	HIST1H4C	CHD1L
	G3BP2	HIST1H4H	CHD2
	GADD45A	HIST2H2AC	CHD4
	GALNT2	HIST2H2BA	CHD6
	GALNT7	HIST2H2BC	CHD7
	GAN	HIST2H2BE	CHD8
	GART	HIST2H2BF	CHD9
	GCN1L1	HIST4H4	CHDH
	GDAP2	HK1	CHID1
	GDE1	HMGA1	CHKA
	GDI2	HMGA2	CHML
	GEMIN4	HMGB1	CHMP1A
	GEMIN5	HMGB2	CHMP2A
	GEMIN7	HMGB3	CHMP3
	GFER	HMGN1	CHMP4C
	GGA3	HMGN2	CHMP7
	GGH	HN1L	CHP1
	GIN1	HNRNPA0	CHPF
	GJC1	HNRNPA1	CHPF2
	GLRB	HNRNPA1L2	CHPT1
	GLS	HNRNPA2B1	CHRD
	GMCL1	HNRNPA3	CHST10
	GNA11	HNRNPAB	CHST12
	GNA13	HNRNPC	CHST13
	GNAI1	HNRNPF	CHST15
	GNB2L1	HNRNPH1	CHTF8
	GNL1	HNRNPH2	CHTOP
	GNL2	HNRNPH3	CIC
	GNL3	HNRNPK	CIT
	GNPAT	HNRNPL	CIZ1
	GNPNAT1	HNRNPM	CKAP4
	GOLGA4	HNRNPR	CKAP5
	GOLPH3L	HNRNPU	CLASP2
	GOLT1B	HNRNPUL1	CLASRP
	GORASP2	HNRPDL	CLCC1
	GPANK1	HOXA10	CLCN5
	GPATCH8	HOXB4	CLCN6
	GPBP1	HOXB6	CLCN7
	GPCPD1	HOXD13	CLDN1
	GPD2	HRSP12	CLEC16A
	GPR180	HSP90AA1	CLHC1
	GPR98	HSP90AB1	CLIC1
	GPRIN3	HSP90AB2P	CLIC4
	GPS1	HSP90B1	CLINT1
	GPT2	HSPA1A	CLIP2
	GRSF1	HSPA8	CLN6
	GRWD1	HSPA9	CLNS1A
	GSR	HSPB11	CLPB
	GTF2E1	HSPC159	CLPP
	GTF2F2	HSPD1	CLPTM1L
	GTF3C1	ID4	CLSTN1
	GTF3C4	IER2	CLSTN3
	GTSE1	IFNGR1	CLTA
	GXYLT1	IGF2BP1	CLTC
	GXYLT2	IGSF3	CLU
	H2AFY	ILF2	CLUH
	HACE1	ILF3	CLUHP3
	HADHA	IMP3	CMIP
	HARS	IMPAD1	CMPK1
	HARS2	INO80D	CMSS1
	HDAC2	IP6K1	CMTM4
	HDLBP	IPO7	CMTM6
	HEATR1	IREB2	CMTM7
	HELZ	IRF2BP2	CMTR1
	HIAT1	IRGQ	CNBP
	HIBADH	IRS4	CNIH1
	HINT1	ISCA1	CNIH4
	HIPK3	ITFG1	CNKSR3
	HIRA	ITGAE	CNN3
	HIST1H1E	ITM2B	CNNM3
	HIST1H4B	ITPK1	CNNM4
	HJURP	JMJD4	CNOT1
	HKR1	JUN	CNOT11
	HLTF	JUND	CNOT3
	HMGXB4	KARS	CNOT8
	HMOX2	KCTD5	CNP
	HNRNPA2B1	KDELR2	CNPY3
	HNRNPD	KHDRBS1	CNTNAP1
	HNRNPF	KHSRP	COA1
	HNRNPH2	KIAA0174	COA3
	HNRNPL	KIAA0182	COA5
	HNRNPM	KIAA0195	COASY
	HNRNPR	KIAA0355	COBL
	HNRNPU	KIAA1804	COBLL1
	HOMEZ	KIF22	COCH
	HOXA10	KIF2C	COG5
	HOXC6	KITLG	COG8
	HOXD8	KLF10	COL18A1
	HSP90AA1	KLHL11	COL27A1
	HSP90AB1	KLHL13	COL2A1
	HSP90B1	KLHL15	COL4A3BP
	HSPA13	KPNA2	COL4A5
	HSPA14	KPNA4	COL9A3
	HSPA4	KPNB1	COLGALT1
	HSPA4L	KRBA2	COPA
	HSPA8	L3MBTL2	COPB1
	HSPA9	LAMB2	COPS4
	HSPB11	LAPTM4B	COPS7B
	HTATIP2	LARP4	COQ7
	HTATSF1	LARP4B	CORO1B
	HUWE1	LARP6	CORO2A
	HYOU1	LASS2	COX15
	IAH1	LBR	COX20
	IARS	LCLAT1	COX5A
	IBTK	LCOR	COX7A2L
	IFNAR1	LDB1	COX8A
	IFNAR2	LDHA	CP
	IFNGR1	LDHB	CPD
	IFRD1	LEMD2	CPE
	IFT57	LEPROT	CPED1
	IFT88	LIN28B	CPLX2
	IGBP1	LIN7C	CPNE1
	IGF2BP1	LIN9	CPOX
	IGF2R	LITAF	CPQ
	IK	LIX1L	CPS1
	ILF2	LMAN1	CPSF6
	ILF3	LMAN2	CPVL
	ING3	LMNB1	CRAT
	INSR	LMNB2	CRCP
	INTS10	LOC100129550	CREB1
	INTS3	LOC100130932	CREB3
	INTS7	LOC100271836	CREB3L2
	IPO11	LOC144438	CREBBP
	IPO5	LOC146880	CREG1
	IPO7	LOC148189	CRELD1
	IQGAP1	LOC168474	CRIM1
	IQSEC1	LOC220906	CRK
	IQUB	LOC221710	CRLF1
	IREB2	LOC388796	CRLS1
	IRS4	LOC389834	CRMP1
	ISCU	LOC401397	CRYL1
	ISL2	LOC641298	CRYZ
	ITGAV	LOC647979	CSDE1
	ITGB1	LPGAT1	CSE1L
	J01415.25	LRIG3	CSK
	JAM3	LRP3	CSNK1D
	JMY	LRRC41	CSNK1G2
	KAL1	LRRC47	CSNK2A1
	KARS	LRRC58	CSTB
	KAT5	LRRC59	CTAGE5
	KBTBD4	LSM12	CTB-107G13.1
	KCNG3	LSM14A	CTB-171A8.1
	KCNS3	LSM3	CTB-175E5.7
	KCTD20	LSM4	CTB-50L17.10
	KCTD3	LSMD1	CTB-96E2.3
	KCTD5	LYPLA1	CTC-281F24.3
	KCTD6	MAD2L1	CTC-425F1.4
	KDELC2	MAD2L1BP	CTC-429P9.4
	KDELR1	MAGEF1	CTC-432M15.3
	KDM2A	MAGOH	CTC-453G23.5
	KDM3B	MAGT1	CTC-458I2.2
	KHSRP	MAN1A2	CTCF
	KIAA0196	MAP1B	CTD-2021K4.1
	KIAA0232	MAP1LC3B	CTD-2031P19.5
	KIAA0776	MAP2K1	CTD-2114J12.1
	KIAA0907	MAP2K7	CTD-2175A23.1
	KIAA0922	MAP3K10	CTD-2184D3.5
	KIAA1279	MAPK14	CTD-2207O23.3
	KIAA1549	MAPK6	CTD-2260A17.2
	KIAA1586	MAPKAPK5	CTD-2358C21.4
	KIAA1826	MAPRE1	CTD-2535L24.2
	KIF20A	MARCH7	CTD-2545G14.7
	KIF2C	MARCKS	CTD-2571L23.8
	KIF3A	MARCKSL1	CTD-2636A23.2
	KIF5B	MASTL	CTD-2647L4.1
	KLHL11	MAT2A	CTD-3037G24.3
	KLHL15	MATR3	CTD-3126B10.1
	KLHL2	MAVS	CTD-3193K9.3
	KLHL9	MAZ	CTD-3193O13.12
	KPNA2	MBD3	CTD-3214H19.4
	KPNB1	MBD6	CTD-3222D19.11
	KRAS	MBNL1	CTD-3222D19.2
	LACTB2	MBP	CTDNEP1
	LAMP1	MCL1	CTDSPL
	LAMP2	MCM2	CTGF
	LAMTOR2	MCM3	CTNNA1
	LARP4B	MCM6	CTNNB1
	LARP6	MCM7	CTNNBIP1
	LARS	MDK	CTNNBL1
	LATS1	MDM2	CTNND1
	LATS2	MEA1	CTPS1
	LBR	MECP2	CTSA
	LCOR	MED28	CTSB
	LCP1	MED29	CTSC
	LDB1	METAP2	CTSD
	LDHB	MGAT1	CUL3
	LEMD2	MGC12916	CUL4B
	LENG8	MIB1	CUTC
	LEPROTL1	MID1IP1	CXADR
	LGALS3BP	MIDN	CYB561A3
	LGR4	MIER3	CYB561D2
	LIFR	MIF	CYB5A
	LIG3	MIR16-2	CYB5R3
	LIG4	MIR19B1	CYBA
	LIN28B	MIR663	CYFIP2
	LIN7A	MIRLET7B	CYP20A1
	LIN7C	MIRLET7F1	CYP27A1
	LIPA	MIS12	CYP4F12
	LMAN2	MKI67	CYP51A1
	LMBR1	MKI67IP	CYTH1
	LMBRD2	MKL2	DAB2IP
	LMNB2	MKRN1	DAG1
	LNPEP	MLEC	DAGLB
	LPCAT3	MLF2	DANCR
	LPHN2	MLL2	DAP3
	LRBA	MLST8	DAPK1
	LRIF1	MMADHC	DARS
	LRIG3	MMGT1	DAZAP1
	LRP12	MNX1	DBF4B
	LRP3	MOB2	DBI
	LRP6	MOCS3	DBNDD2
	LRR1	MRFAP1	DBNL
	LRRC1	MRFAP1L1	DCAF12
	LRRC40	MRPL10	DCAF16
	LRRC47	MRPL12	DCAF6
	LRRC58	MRPL15	DCBLD2
	LRRC8B	MRPL22	DCDC2
	LRRC8D	MRPL28	DCP1A
	LSM14A	MRPL30	DCTN1
	LSM2	MRPL4	DCTN2
	LY75	MRPL42	DCTN5
	M6PR	MRPL55	DCUN1D5
	MAGEF1	MRPS12	DDAH1
	MAK16	MRPS21	DDB1
	MAML1	MRPS34	DDHD2
	MAN1A2	MRPS35	DDOST
	MANEA	MSI1	DDT
	MAP1B	MSI2	DDTL
	MAP3K2	MTCH1	DDX18
	MAP3K5	MTDH	DDX18P5
	MAP4K4	MTG1	DDX39B
	MAPK14	MTHFD2	DDX3Y
	MAPK6	MTRNR2L1	DDX42
	MAPKAP1	MTRNR2L2	DECR1
	MAPKAPK3	MTRNR2L7	DENND4B
	MAPRE2	MTRNR2L8	DENND4C
	MARCH5	MTRNR2L9	DENND5B
	MARK2	MTX3	DESI2
	MARK3	MUL1	DFFA
	MASTL	MXD4	DGAT1
	MAT2A	MXRA7	DGAT2
	MATR3	MYH9	DGCR2
	MAZ	MYL12B	DGKD
	MBNL1	MYO1E	DGKK
	MBNL2	MZT1	DGKQ
	MBOAT2	MZT2A	DHCR24
	MBTPS2	MZT2B	DHCR7
	MCM2	NAA38	DHODH
	MCM3	NAA50	DHRS2
	MCM4	NACA	DHRS3
	MCM6	NACA2	DHRS4L2
	MCMBP	NACC1	DHX30
	MCU	NAGA	DHX33
	MDH2	NAMPT	DHX8
	MDK	NAP1L1	DHX9
	MED12L	NARS	DIAPH1
	MED13	NAT14	DIDO1
	MED14	NAT8L	DIO1
	MED17	NCAPG	DIP2B
	MED21	NCBP2	DIP2C
	MED6	NCL	DIRC2
	MELK	NCLN	DIS3
	METTL5	NCOA4	DKC1
	MEX3D	NDRG1	DLC1
	MFAP3	NDUFA12	DLEU1
	MFSD11	NDUFB4	DLEU1_2
	MFSD8	NDUFC2	DLEU2
	MGEA5	NDUFS1	DLG1
	MIA3	NDUFS6	DLG3
	MKI67	NDUFV3	DLG5
	MLF1IP	NEDD1	DLGAP4
	MLF2	NF2	DLGAP4-AS1
	MLH3	NFE2L1	DLK1
	MLL	NFKBIB	DLK2
	MLL2	NFYA	DMD
	MLL5	NFYC	DMTF1
	MLLT4	NHP2L1	DNAAF5
	MMADHC	NIPA1	DNAJB11
	MMS22L	NIPBL	DNAJC10
	MOAP1	NKRF	DNAJC11
	MOBKL1A	NKX2-2	DNAJC13
	MOBKL1B	NMD3	DNAJC14
	MORC4	NME1	DNAJC18
	MPDU1	NME2	DNAJC22
	MPP6	NME4	DNAJC3
	MRPL22	NOL9	DNAJC5
	MRPL28	NOLC1	DNAJC9
	MRPL37	NONO	DNAJC9-AS1
	MRPL44	NOP10	DNASE1
	MRPL51	NOP56	DND1
	MRPL9	NOP58	DNM2
	MRPS23	NPC1L1	DNMT1
	MRPS27	NPM1	DNMT3A
	MRPS9	NPTX1	DNTTIP1
	MSH6	NR3C1	DOCK1
	MSL2	NRAS	DOCK4
	MT-ATP6	NSD1	DOCK5
	MTCH2	NSUN4	DOCK7
	MT-CO1	NT5C3	DOK6
	MT-CO2	NT5C3L	DOLK
	MT-CO3	NUB1	DONSON
	MT-CYB	NUCKS1	DPP3
	MTF2	NUDC	DPP4
	MTHFD1	NUDT19	DPP8
	MTHFS	NUDT21	DPY19L1P1
	MTMR14	NUDT3	DPY19L3
	MTMR6	NUDT4	DR1
	MT-ND1	NUFIP2	DRG1
	MT-ND2	NUP43	DSC2
	MT-ND3	NUP50	DSCAML1
	MT-ND4	NUP62	DSE
	MT-ND4L	NUS1	DSG2
	MT-ND5	OAT	DSG2-AS1
	MTPAP	OAZ1	DSN1
	MTPN	OAZ2	DSP
	MTX3	OBFC2B	DST
	MUL1	ORMDL1	DUSP12
	MXI1	ORMDL3	DUSP14
	MYH10	OSBPL9	DUSP16
	MYNN	OTUB1	DUSP3
	MYO1B	OTUD1	DUSP6
	N4BP2L2	OTUD3	DYNC1H1
	NAA10	P4HA1	DYNLL2
	NAA15	PABPC1	DYSF
	NAA20	PABPN1	E2F1
	NAB1	PAFAH1B1	E2F2
	NAF1	PAFAH1B2	E2F3
	NARS	PAICS	E2F4
	NARS2	PAIP1	E2F5
	NBN	PAIP2	EAF1
	NBR1	PAK4	EAF1-AS1
	NCAPD3	PAQR4	EBAG9
	NCAPG	PARP1	EBNA1BP2
	NCAPG2	PCBP1	EBP
	NCBP2	PCBP2	ECD
	NCKAP1	PCDH7	ECE1
	NCL	PCID2	ECH1
	NCOA3	PCMT1	ECHS1
	NCOA7	PCNA	EDEM1
	NCOR1	PCNP	EDEM2
	NCSTN	PDCD5	EEF1A1
	NDFIP1	PDE12	EEF1A1P30
	NDUFA7	PDHB	EEF1D
	NDUFAF2	PDIA3	EEF1G
	NDUFAF4	PDIA6	EEF1GP5
	NDUFB10	PDPK1	EEF2
	NDUFB4	PDRG1	EFCAB14
	NDUFS1	PDXP	EFCAB14-AS1
	NDUFS7	PDZD8	EFHC1
	NEK3	PEA15	EFNA1
	NEK4	PEBP1	EFNA4
	NET1	PES1	EFTUD2
	NETO2	PFDN1	EGLN3
	NF1	PFDN2	EHBP1
	NF2	PFDN5	EHMT1
	NFAT5	PFKFB3	EIF2AK1
	NFE2L1	PGAM1	EIF2AK2
	NGDN	PGAM4	EIF2AK3
	NGLY1	PGBD5	EIF2S1
	NHLRC2	PGK1	EIF3A
	NIF3L1	PGLS	EIF3F
	NIPA2	PGRMC2	EIF3G
	NKRF	PHB	EIF3L
	NKTR	PHB2	EIF3M
	NOC3L	PHC2	EIF4A1
	NOL10	PHF17	EIF4A2
	NOL7	PHF21B	EIF4A3
	NOL9	PI4K2A	EIF4B
	NOLC1	PIGA	EIF4EBP1
	NOM1	PIGS	EIF4EBP2
	NOP16	PIGW	EIF4ENIF1
	NOP56	PIM2	EIF4G1
	NPAS2	PIM3	EIF4G2
	NPEPPS	PIN1	EIF4G3
	NR2C2	PINK1	EIF5
	NR3C1	PIP4K2B	EIF5A
	NRD1	PIP5K1A	EIF5B
	NRP1	PITX1	ELAC2
	NSD1	PJA2	ELF1
	NSMCE1	PKD1P1	ELMOD2
	NSUN2	PKM2	ELOVL2
	NT5C2	PLA2G12A	ELOVL7
	NUAK1	PLEKHA1	ELP3
	NUBPL	PLP2	ELP5
	NUDCD1	PM20D2	EMC1
	NUDT1	PMAIP1	EMC7
	NUDT12	PML	EMG1
	NUDT21	PNMA1	EML4
	NUFIP2	PNN	EMP2
	NUP133	PNP	ENAH
	NUP153	PNRC2	ENC1
	NUP155	POGZ	ENDOD1
	NUP205	POLDIP2	ENO1
	NUP35	POLDIP3	ENOSF1
	NUP98	POLR2A	ENPP1
	NUSAP1	POLR2B	ENSA
	NXF1	POLR2D	ENTPD1-AS1
	NXN	POLR2E	ENTPD2
	OAT	PPAT	ENTPD6
	OGT	PPCS	EOGT
	OMA1	PPIA	EPAS1
	OPA1	PPIB	EPB41L1
	OPN3	PPIF	EPB41L5
	ORC4	PPM1A	EPB42
	ORC5	PPM1D	EPC2
	ORMDL1	PPP1CB	EPCAM
	OSBP	PPP1CC	EPDR1
	OSBPL2	PPP1R10	EPHX1
	OSBPL8	PPP1R15A	EPHX2
	OSBPL9	PPP1R15B	EPRS
	OTUD5	PPP1R7	EPS8
	OXA1L	PPP1R8	EPS8L3
	OXR1	PPP2CA	EPT1
	PABPC4	PPP2CB	ERAP1
	PACRGL	PPP2R1A	ERAP2
	PAF1	PPP2R2A	ERBB2
	PAICS	PPP2R4	ERBB3
	PAIP1	PPP3R1	ERC1
	PAK2	PPP6C	ERGIC1
	PAK4	PPP6R1	ERGIC3
	PALB2	PPPDE1	ERI1
	PAM	PRCC	ERI2
	PAN3	PRDX1	ERLEC1
	PANX1	PRDX3	ERLIN1
	PAPOLA	PRDX6	ERLIN2
	PAQR3	PRELID1	ERMP1
	PARD3	PRKAA1	ERN1
	PARD6B	PRMT1	ERO1A
	PARP1	PRMT6	ERP29
	PAXIP1	PRNP	ERV3-1
	PBK	PRPF8	ESF1
	PBRM1	PSAP	ESR2
	PCBP1	PSAT1	ESRRA
	PCBP2	PSMA1	ESYT1
	PCDH19	PSMA2	ESYT2
	PCDH9	PSMA4	ETFA
	PCGF5	PSMB1	ETNK1
	PCGF6	PSMB6	EVA1A
	PCM1	PSMC1	EVC
	PCNA	PSMC4	EWSR1
	PCYOX1	PSMD11	EXD2
	PDCD10	PSMD12	EXOC2
	PDCD11	PSMD3	EXOC4
	PDCD4	PSME3	EXOC7
	PDE4D	PTBP1	EXOSC6
	PDHX	PTGES3	EXT1
	PDIA4	PTK7	EXT2
	PDIK1L	PTMA	EZR
	PDK3	PTMS	F10
	PDS5A	PTP4A1	F11
	PDSS1	PTP4A2	F11R
	PDZD8	PTPLAD1	F2
	PEX12	PTPN11	F2R
	PFKP	PTPN14	F5
	PGRMC1	PTPN9	F7
	PHF3	PTTG1	FABP1
	PHIP	PUF60	FADS1
	PHLPP1	PUM1	FADS2
	PHTF1	PURB	FAF2
	PHTF2	PUSL1	FAHD1
	PI4KB	PYCR2	FAM101A
	PICALM	QKI	FAM117B
	PIGA	QPRT	FAM118A
	PIGG	QSOX2	FAM126A
	PIGM	RAB10	FAM129B
	PIGO	RAB14	FAM134A
	PIGU	RAB18	FAM134C
	PIGW	RAB1A	FAM136A
	PIK3CB	RAB1B	FAM162A
	PIN1	RAB21	FAM168B
	PITHD1	RAB23	FAM169A
	PITPNB	RAB34	FAM171A1
	PJA2	RAB5B	FAM184A
	PKM2	RAB5C	FAM189B
	PKN2	RAB8A	FAM198B
	PKNOX1	RAC1	FAM208A
	PLCL2	RAC3	FAM208B
	PLEKHG1	RAD21	FAM209A
	PLEKHH2	RAD23B	FAM20B
	PLK1	RAF1	FAM210B
	PLK4	RALY	FAM213A
	PLS3	RAN	FAM213B
	PMPCB	RANBP6	FAM217A
	PNP	RAP1B	FAM21A
	PNPLA2	RAP1GAP2	FAM234A
	PNPLA8	RAP2A	FAM47E-STBD1
	PODXL2	RBBP4	FAM63A
	POGZ	RBM12	FAM63B
	POLD1	RBM14	FAM69A
	POLD2	RBM15	FAM73A
	POLQ	RBM16	FAM83H
	POLR1B	RBM3	FAM8A1
	POLR1E	RBM39	FAM96A
	POLR2B	RBM4	FAN1
	POLR2D	RBM42	FANCF
	POLR3D	RBM8A	FANCI
	POP4	RBM9	FARP1
	POP5	RBMX	FARS2
	PPA1	RBPJ	FASN
	PPHLN1	RC3H2	FASTKD2
	PPM1B	RCC1	FAT1
	PPP1CC	RCN1	FBL
	PPP1R10	RCN2	FBLN1
	PPP1R15A	RDX	FBXL20
	PPP1R7	REEP2	FBXO21
	PPP2CB	RELL1	FBXO34
	PPP2R2A	RFWD3	FBXO38
	PPP2R2D	RGMB	FBXO5
	PPP2R3C	RHEB	FBXO7
	PPP2R5C	RHOA	FBXW11
	PPP2R5D	RIMKLB	FBXW2
	PPP4R1	RIMS4	FBXW5
	PPP6C	RIOK1	FCGRT
	PPRC1	RLIM	FCHSD2
	PPTC7	RMI1	FDFT1
	PRAME	RMND5A	FDPS
	PRCC	RNF114	FEM1B
	PRDM2	RNF121	FER
	PRDX1	RNF187	FERMT1
	PRDX2	RNF219	FFAR4
	PRDX4	RNF220	FGA
	PREP	RNF40	FGB
	PREPL	RNF44	FGFR1
	PRICKLE1	RNF7	FGFR3
	PRKCI	RNH1	FGFR4
	PRKDC	RNPS1	FGFRL1
	PRMT1	RNU11	FGG
	PROSER1	RNU12	FGL1
	PRPF39	RNU6ATAC	FITM2
	PRPF40A	RPA2	FKBP10
	PRPF8	RPAIN	FKBP5
	PRPS1	RPL10	FKBP9
	PRPSAP1	RPL10A	FKRP
	PRPSAP2	RPL11	FKTN
	PRR12	RPL12	FLNA
	PRRC2A	RPL13	FLNB
	PRRC2B	RPL13A	FLYWCH1
	PRTG	RPL13AP20	FMNL2
	PSAT1	RPL14	FMO5
	PSEN1	RPL15	FMR1
	PSMB4	RPL17	FN1
	PSMC2	RPL18	FNBP1
	PSMC4	RPL18A	FNBP4
	PSMD12	RPL19	FNDC3A
	PSMD13	RPL21	FNDC3B
	PSMD14	RPL23	FNIP2
	PSMD3	RPL23A	FOXA3
	PSMD8	RPL23P8	FOXK1
	PSME1	RPL24	FOXK2
	PSMG1	RPL26	FOXM1
	PSMG2	RPL27	FOXN2
	PTBP2	RPL27A	FOXN3
	PTCD3	RPL28	FOXP1
	PTDSS2	RPL29	FOXP4
	PTER	RPL3	FRAS1
	PTP4A1	RPL30	FREM1
	PTPN13	RPL31	FRY
	PTPRJ	RPL32	FRYL
	PTTG1	RPL34	FSIP2
	PUM1	RPL35	FSIP2-AS1
	PUM2	RPL35A	FST
	PUS1	RPL36	FTH1
	PUS10	RPL36A	FTL
	PWWP2A	RPL37	FTSJ3
	PXK	RPL37A	FTX
	QPCT	RPL39	FUBP1
	QRICH1	RPL4	FUCA2
	QSER1	RPL41	FUS
	QSOX2	RPL5	FXN
	RAB11FIP2	RPL6	FXR1
	RAB21	RPL7	FZD4
	RAB35	RPL7A	FZD5
	RAB3GAP1	RPL7L1	G2E3
	RAB3IP	RPL8	G3BP2
	RAB7A	RPL9	G6PC
	RAB8A	RPLP0	GAA
	RABGGTB	RPLP1	GALNS
	RAD21	RPLP2	GALNT1
	RAD54B	RPPH1	GALNT10
	RAI14	RPRD1A	GALNT2
	RANBP2	RPRD2	GAN
	RANBP6	RPS10	GANAB
	RAPGEF6	RPS10P7	GAS2
	RARS	RPS11	GAS2L1
	RB1	RPS12	GATAD2A
	RB1CC1	RPS13	GATAD2B
	RBAK	RPS14	GBE1
	RBBP6	RPS15	GCLC
	RBBP7	RPS15A	GCN1
	RBL1	RPS16	GCNT2
	RBL2	RPS17	GCNT3
	RBM12	RPS18	GCNT7
	RBM12B	RPS19	GDF15
	RBM22	RPS2	GDF7
	RBM27	RPS21	GFOD2
	RBM3	RPS24	GFPT1
	RBM34	RPS25	GGA2
	RBM39	RPS26P11	GGH
	RBM8A	RPS27	GGNBP2
	RBPJ	RPS27A	GGT1
	RC3H1	RPS29	GID4
	RDH14	RPS2P32	GIGYF2
	REEP3	RPS3	GINM1
	REST	RPS3A	GIPC2
	REV1	RPS4X	GLA
	REV3L	RPS5	GLB1
	RFC1	RPS6	GLCE
	RFC2	RPS7	GLDC
	RG9MTD1	RPS8	GLG1
	RHOBTB3	RPS9	GLMP
	RIF1	RPSAP58	GLOD4
	RIOK2	RRAGC	GLRX5
	RIOK3	RRP1	GLS
	RIPK2	RRP7A	GLTSCR1
	RLF	RSL24D1	GLUD1
	RMI1	RSRC2	GLUL
	RNASEH2A	RTCD1	GLYR1
	RND3	RTN3	GM2A
	RNF103	SAE1	GMCL1
	RNF114	SAMD1	GMDS
	RNF115	SAMD4B	GMDS-AS1
	RNF128	SAMM50	GMEB2
	RNF130	SAP30L	GNA11
	RNF145	SAR1A	GNAI2
	RNF167	SAT1	GNAS
	RNF170	SATB1	GNB1
	RNF40	SCAMP4	GNB1L
	ROBO1	SCAND1	GNB2
	ROD1	SCD	GNL1
	RP4-761I2.2	SCML1	GNL3
	RP5-862P8.2	SCO1	GNPDA1
	RPF1	SDHB	GNPNAT1
	RPL17	SDHD	GNPTAB
	RPL18	SEC14L1	GOLGA2
	RPL8	SEC61A1	GOLGA3
	RPL9	SEC62	GOLGA4
	RPN1	SELS	GOLGB1
	RPN2	SEPHS1	GOLIM4
	RPS14	SEPT2	GOLPH3
	RPS21	SERBP1	GPAA1
	RPS23	SERINC1	GPAT4
	RPS4X	SERINC3	GPATCH4
	RPS5	SERP1	GPBP1L1
	RPS6KC1	SESN2	GPC3
	RRAGA	SET	GPC6
	RRM1	SETD2	GPHN
	RRM2B	SETD5	GPI
	RRN3	SETD7	GPKOW
	RRP12	SETD8	GPN3
	RSF1	SETX	GPR107
	RSL1D1	SF3B3	GPR157
	RSRC2	SFPQ	GPR35
	RWDD2B	SGK196	GPR75-ASB3
	S100A11	SGK3	GPRC5C
	SAAL1	SGTA	GPS2
	SACS	SH3BGRL2	GPSM2
	SAE1	SHMT2	GPT2
	SAMD4B	SKI	GPX3
	SAMM50	SLC16A1	GRB2
	SAP30	SLC1A5	GRHL1
	SARS	SLC25A11	GRK2
	SASS6	SLC25A25	GRK5
	SAT1	SLC25A3	GRK6
	SAT2	SLC25A36	GRN
	SAV1	SLC25A46	GSK3B
	SBDS	SLC25A5	GSN
	SBNO1	SLC33A1	GSPT1
	SC4MOL	SLC35A2	GSTM5
	SC5DL	SLC38A2	GSTO2
	SCAF4	SLC39A1	GTF2IP7
	SCAF8	SLC39A3	GTF3C1
	SCAP	SLC39A7	GTF3C2
	SCARB2	SLC39A9	GTF3C2-AS1
	SCFD1	SLC6A8	GTF3C4
	SCMH1	SLC7A1	GTPBP1
	SCML1	SLC7A11	GUSB
	SCML2	SLC7A5	GUSBP11
	SCNM1	SLFN11	GXYLT1
	SCO1	SLMO2	GYG2
	SCYL2	SLU7	H1F0
	SEC23B	SMAD4	H2AFX
	SEC23IP	SMAD5	H2AFY
	SEC24C	SMARCB1	H3F3B
	SEC61A1	SMC1A	H6PD
	SEC61G	SMC4	HACD2
	SEC62	SMCR7L	HACD3
	SEMA6A	SMEK1	HACL1
	SENP1	SMG7	HADHA
	SENP5	SMN1	HAT1
	SENP6	SMPD4	HAUS4
	SEPTIN2	SMS	HCFC1
	SERBP1	SNAP29	HCG4P5
	SERGEF	SNAPIN	HCP5
	SERINC1	SNHG3	HDAC2
	SERINC3	SNHG3-RCC1	HDAC4
	SERTAD2	SNHG7	HDGF
	SERTAD4	SNIP1	HDHD2
	SESN1	SNORD44	HDLBP
	SESN2	SNORD79	HEATR1
	SESN3	SNORD83A	HECTD1
	SESTD1	SNRNP25	HECTD4
	SETD2	SNRNP48	HEG1
	SETD4	SNRPB	HELLS
	SETD5	SNRPC	HELZ
	SF3A1	SNRPD1	HELZ2
	SF3B1	SNRPE	HEPACAM
	SF3B3	SNX17	HERC1
	SF3B4	SNX3	HERC2
	SFPQ	SON	HES6
	SGPP1	SP1	HEXA
	SGPP2	SPEN	HEXB
	SH3GL3	SPRY1	HGS
	SHCBP1	SPSB3	HIC1
	SHISA5	SPTY2D1	HIF1A
	SHOC2	SRCAP	HIF1A-AS2
	SHPRH	SREBF2	HIF1AN
	SIRT2	SRF	HIKESHI
	SKA1	SRM	HIP1
	SKA3	SRP9	HIPK1
	SKIL	SRRM1	HIPK2
	SKP2	SRRM2	HIPK3
	SLC16A1	SRSF1	HIRA
	SLC16A14	SRSF10	HIRIP3
	SLC16A9	SRSF11	HIVEP2
	SLC17A5	SRSF2	HK2
	SLC19A2	SRSF3	HKDC1
	SLC1A5	SRSF7	HLA-A
	SLC20A1	SRSF9	HLA-B
	SLC23A2	SS18	HLA-C
	SLC25A14	SSR1	HLA-F
	SLC25A38	SSR2	HLA-G
	SLC25A5	SSU72	HLF
	SLC30A1	STAG2	HLTF
	SLC30A5	STAU1	HM13
	SLC30A7	STC2	HM13-AS1
	SLC35B1	STEAP3	HMCES
	SLC35B2	STIM1	HMGA1
	SLC35F5	STIM2	HMGA2
	SLC35G6	STK35	HMGCR
	SLC38A2	STMN1	HMGCS1
	SLC38A9	STMN3	HMGXB3
	SLC39A10	STOML2	HNF1A
	SLC39A8	STRA13	HNF1A-AS1
	SLC41A2	STRAP	HNF4A
	SLC44A1	STT3A	HNRNPA0
	SLC5A3	SUB1	HNRNPA1
	SLC6A9	SUMO1P3	HNRNPA2B1
	SLC7A1	SUMO2	HNRNPC
	SLFN11	SUPT4H1	HNRNPF
	SLK	SUPT5H	HNRNPLL
	SMAD2	SURF4	HNRNPM
	SMAD4	SVIL	HNRNPU
	SMARCAD1	SYNCRIP	HNRNPUL1
	SMARCC1	SYNGR2	HOMER2
	SMARCC2	SYPL1	HP
	SMARCD1	TAB2	HPD
	SMC2	TAF15	HPN
	SMC3	TAGLN2	HPS4
	SMC4	TARDBP	HS2ST1
	SMC5	TARS	HS6ST1
	SMCHD1	TBC1D2B	HSD17B11
	SMCR7L	TBCA	HSD3B7
	SMEK1	TBCB	HSP90AA1
	SMG1	TCEA1	HSP90AB1
	SMG5	TCP1	HSP90B1
	SMG8	TES	HSP90B3P
	SMNDC1	TFAM	HSPA13
	SMPDL3A	TFCP2	HSPA5
	SNAP29	TFDP1	HSPA9
	SNAPC1	TFG	HSPD1
	SND1	TGFBR2	HSPG2
	SNRNP200	TH1L	HSPH1
	SNRPA	THAP4	HTATSF1
	SNRPC	THAP5	HTR5BP
	SNTB1	THOC4	HTRA2
	SNX18	THRAP3	HTT
	SNX25	THUMPD3	HUWE1
	SNX3	TIAL1	HYAL2
	SNX6	TIMM13	HYOU1
	SOBP	TIMM23	IARS
	SOCS4	TIPRL	IARS2
	SOD1	TKT	IBTK
	SON	TLK1	ICE2
	SP1	TM2D3	IFFO2
	SP3	TM7SF3	IFI30
	SPATA5L1	TM9SF3	IFITM3
	SPEN	TM9SF4	IFNAR1
	SPG11	TMBIM6	IFNGR1
	SPRED2	TMED2	IFNGR2
	SPRY2	TMED3	IFT20
	SQLE	TMED4	IFT52
	SRCAP	TMED5	IGF1R
	SRD5A3	TMED7-TICAM2	IGF2
	SRFBP1	TMED9	IGF2BP1
	SRPRB	TMEM101	IGF2BP2
	SRRM1	TMEM109	IGF2BP3
	SRRM2	TMEM11	IGF2R
	SRRT	TMEM111	IGFBP1
	SRSF9	TMEM115	IGSF1
	SSB	TMEM123	IKBKB
	SSFA2	TMEM129	IL13RA1
	SSR3	TMEM164	IL1R1
	SSR4	TMEM165	IL1RAP
	SSRP1	TMEM184B	IL6ST
	SSX2IP	TMEM189	ILF3
	STAG2	TMEM192	ILVBL
	STARD3NL	TMEM20	IMMT
	STARD4	TMEM201	IMPAD1
	STAU1	TMEM30A	IMPDH1
	STK4	TMEM41A	IMPDH2
	STMN1	TMEM41B	INHBB
	STOML2	TMEM50A	INO80D
	STRN3	TMEM70	INO80E
	STT3A	TMEM9	INPP1
	STT3B	TMEM93	INSIG2
	SUGP2	TMOD3	INS-IGF2
	SUGT1	TMPO	INSR
	SUPV3L1	TMSB10	INTS1
	SUV420H1	TMTC3	INTS10
	SUZ12	TNFRSF10B	INTS3
	SWAP70	TNFRSF12A	INTS8
	SYMPK	TOLLIP	IP6K1
	SYNE2	TOMM20	IP6K2
	TAB2	TOMM40	IPO13
	TAF11	TOMM5	IPO4
	TAF1A	TOP2A	IPO5
	TAF1D	TOX4	IPO7
	TAF5	TP53BP2	IPO9
	TAF9	TPD52L2	IPPK
	TALDO1	TPI1	IQGAP1
	TANC2	TPT1	IQGAP2
	TANK	TPX2	IQSEC1
	TAOK1	TRA2B	IRAK1
	TAP2	TRAF4	IRF2BP2
	TARS	TRIB3	IRGQ
	TATDN2	TRIM28	IRX3
	TAX1BP1	TRIM35	ISCA1
	TBC1D15	TRIP6	ISOC2
	TBC1D22B	TROVE2	IST1
	TBC1D7	TRUB1	ITFG1
	TBC1D9	TSC22D3	ITFG1-AS1
	TBCB	TSN	ITFG2
	TBCCD1	TSPAN12	ITGA1
	TBL2	TSPAN3	ITGA10
	TBRG1	TSPYL1	ITGA6
	TBRG4	TTBK2	ITGAV
	TCERG1	TTC14	ITGB1
	TCF20	TTL	ITGB1BP1
	TCF4	TUBA1A	ITGB5
	TCTN3	TUBA1B	ITIH2
	TERF2IP	TUBA1C	ITIH3
	TET2	TUBB	ITIH5
	TEX15	TUBB2C	ITM2B
	TGFBRAP1	TUT1	ITM2C
	TH1L	TXNL1	ITPKC
	THNSL1	TXNL4A	ITPR1
	THOC1	TYSND1	ITPR2
	THOC2	U2AF2	ITPR3
	TIGD7	UBA52	IVD
	TINF2	UBB	JADE3
	TIPARP	UBC	JAG1
	TKT	UBE2D3	JARID2
	TLCD1	UBE2G1	JHDM1D-AS1
	TLE4	UBE2J2	JMJD1C
	TM2D1	UBE2K	JUP
	TM9SF2	UBE2L3	KANK1
	TM9SF3	UBE2M	KANSL1
	TMED10	UBE2S	KARS
	TMEM11	UBE2T	KAT6A
	TMEM123	UBE2V1	KAT8
	TMEM126A	UBE2V2	KAZN
	TMEM131	UBE2Z	KB-1208A12.3
	TMEM161B	UBE3C	KB-1572G7.2
	TMEM168	UBFD1	KBTBD6
	TMEM17	UBN1	KCNAB2
	TMEM181	UBR7	KCNG3
	TMEM19	UBTF	KCTD14
	TMEM194A	UBXN2B	KCTD20
	TMEM199	UBXN6	KCTD3
	TMEM22	UBXN7	KCTD7
	TMEM223	UHMK1	KDELC1
	TMEM30A	UHRF1	KDELC2
	TMEM33	UHRF1BP1	KDELR2
	TMEM38B	UNC5B	KDELR3
	TMEM41B	UNG	KDM1A
	TMEM48	UQCC	KDM2A
	TMEM50A	UQCRB	KDM2B
	TMEM59	UQCRFS1	KDM3B
	TMEM64	UQCRH	KDM4C
	TMEM70	UQCRQ	KDM5A
	TMEM85	URB2	KDM5B
	TMEM93	USF2	KDM5C
	TMEM97	USMG5	KDM6B
	TMEM99	USP1	KDM7A
	TMEM9B	USP22	KHDRBS1
	TMLHE	USP9X	KHK
	TMPO	UTP14A	KHNYN
	TMTC2	VAMP3	KHSRP
	TMTC3	VAPA	KIAA0100
	TMX2	VDAC1	KIAA0319L
	TMX4	VDAC2	KIAA0368
	TNFRSF10D	VHL	KIAA0391
	TNRC6A	VIM	KIAA0430
	TOM1L1	VMA21	KIAA1109
	TOMM70A	VPS25	KIAA1161
	TOP2A	VPS26A	KIAA1522
	TOP2B	VTRNA1-1	KIAA1551
	TOPORS	VTRNA1-2	KIAA1715
	TOR1AIP1	VTRNA1-3	KIAA1958
	TP53	WAC	KIDINS220
	TPCN1	WASF1	KIF13A
	TPRA1	WASF2	KIF13B
	TPX2	WASF3	KIF1B
	TRA2B	WASL	KIF1C
	TRAFD1	WBP11	KIF22
	TRAM1	WDR1	KIF3B
	TRAP1	WDR18	KIF3C
	TRAPPC1	WDR3	KIF5B
	TRAPPC3	WDR46	KIFC1
	TRIM27	WDR5	KLB
	TRIM59	WDR82	KLF9
	TRIP11	WEE1	KLHL11
	TRMT11	WHSC1	KLHL14
	TROVE2	WIPF2	KLHL2
	TRPM7	WNK1	KLHL21
	TRPS1	WTAP	KLHL36
	TRRAP	XBP1	KLHL5
	TSC22D3	XIAP	KLHL8
	TSHZ3	XPNPEP3	KMT2A
	TSN	XPO7	KMT2B
	TSNAX	XRCC3	KMT2C
	TSPAN3	XRCC6	KMT2D
	TSPAN6	YBX1	KPNA4
	TSPYL1	YDJC	KPNA6
	TSR1	YIPF4	KPNB1
	TTC21B	YKT6	KREMEN1
	TTC39C	YME1L1	KRT19
	TTI1	YRDC	KTN1
	TTL	YTHDC1	L34079.2
	TTLL7	YTHDF1	L3MBTL4
	TTPAL	YWHAE	LAMA5
	TUBA1B	YWHAG	LAMB1
	TUBA1C	YWHAQ	LAMB2
	TUBE1	YWHAZ	LAMC1
	TUBG1	YY1	LAMP1
	TUBGCP4	ZBTB33	LAMP2
	TWF2	ZBTB39	LAMTOR1
	TWISTNB	ZBTB43	LAPTM4A
	TXNDC15	ZC3H11A	LAPTM4B
	TXNL1	ZC3H4	LARGE1
	TYW3	ZCCHC14	LARGE2
	U2AF1	ZDHHC12	LARP1
	U2SURP	ZDHHC5	LARP4B
	UBA2	ZFAND3	LARP7
	UBAP2L	ZFP91	LASP1
	UBE2B	ZFR	LATS1
	UBE2E3	ZFYVE20	LATS2
	UBE2G1	ZKSCAN1	LCOR
	UBE2J2	ZMAT3	LDHA
	UBE2Q1	ZNF121	LDLR
	UBE2Q2	ZNF146	LDLRAD2
	UBE2T	ZNF17	LEMD3
	UBE3A	ZNF180	LEPR
	UBE3C	ZNF182	LEPROT
	UBE4A	ZNF184	LETM1
	UBIAD1	ZNF200	LGMN
	UBP1	ZNF207	LGR4
	UBQLN1	ZNF227	LGR5
	UBTD2	ZNF25	LHFPL2
	UFC1	ZNF259	LIFR
	UHRF1BP1L	ZNF260	LIG1
	UIMC1	ZNF264	LIG3
	ULK3	ZNF267	LIMK2
	UNG	ZNF282	LIMS1
	UPF2	ZNF292	LIN28B
	UQCR11	ZNF295	LINC00152
	UQCRFS1	ZNF317	LINC00261
	UQCRQ	ZNF367	LINC00624
	URB2	ZNF37A	LINC01578
	URGCP	ZNF444	LIPA
	USF1	ZNF451	LMAN1
	USO1	ZNF480	LMAN2
	USP1	ZNF498	LMAN2L
	USP11	ZNF507	LMBR1
	USP16	ZNF511	LMBR1L
	USP24	ZNF518A	LMBRD1
	USP30	ZNF529	LMNB2
	USP33	ZNF543	LMO7
	USP34	ZNF544	LMTK2
	USP38	ZNF557	LNPEP
	USP45	ZNF585A	LONP1
	USP48	ZNF585B	LONP2
	USP7	ZNF592	LONRF1
	USP9X	ZNF598	LOX
	USPL1	ZNF609	LPCAT1
	UST	ZNF614	LPCAT2
	VAMP8	ZNF621	LPCAT3
	VAPB	ZNF627	LPCAT4
	VCAN	ZNF629	LPGAT1
	VCL	ZNF639	LPIN2
	VCPIP1	ZNF644	LPP
	VIM	ZNF664	LRBA
	VMA21	ZNF703	LRIG1
	VMP1	ZNF711	LRP1
	VPRBP	ZNF746	LRP10
	VPS13D	ZNF747	LRP11
	VPS36	ZNF768	LRP5
	VPS4A	ZNF787	LRP6
	VPS72	ZNF800	LRP8
	VTA1	ZWINT	LRPAP1
	VTI1B	ZYG11B	LRPPRC
	WAC	ZZZ3	LRR1
	WAPAL		LRRC20
	WARS		LRRC41
	WASF1		LRRC42
	WBP2		LRRC45
	WBP4		LRRC57
	WDR26		LRRC59
	WDR33		LRRC69
	WDR36		LRRC8A
	WDR41		LRRC8D
	WDR43		LRRC8E
	WDR82		LRRD1
	WEE1		LRRFIP1
	WHSC1L1		LRTOMT
	WNK1		LSG1
	WNK4		LSM4
	XBP1		LSS
	XPNPEP1		LTA4H
	XPO1		LTN1
	XPO4		LUC7L2
	XPO6		LYPLA1
	XPOT		LYPLAL1
	XPR1		LYRM1
	XRCC2		LYRM4
	XRCC5		LYZ
	XRCC6		LZTS2
	XRN2		MACF1
	YAP1		MACROD1
	YES1		MAD2L1BP
	YIPF4		MADD
	YIPF6		MAFG
	YME1L1		MAGED1
	YRDC		MAGEF1
	YWHAB		MAGI1
	YWHAE		MAGT1
	YY1		MAL2
	ZBED4		MALAT1
	ZBED6		MAMDC4
	ZBTB10		MAML1
	ZBTB2		MAML2
	ZBTB38		MAML3
	ZBTB44		MAN1A1
	ZBTB6		MAN1A2
	ZC3H11A		MAN2A1
	ZC3H12C		MAN2B1
	ZC3H13		MANBA
	ZC3H14		MANEA
	ZCCHC17		MANEAL
	ZCCHC8		MANF
	ZDBF2		MAOA
	ZDHHC20		MAOB
	ZDHHC6		MAP2K1
	ZEB1		MAP2K3
	ZEB2		MAP2K4
	ZER1		MAP3K1
	ZFAND1		MAP3K10
	ZFP62		MAP3K14
	ZFP82		MAP3K2
	ZFYVE16		MAP3K4
	ZFYVE20		MAP4
	ZFYVE9		MAP4K3
	ZIC5		MAP4K4
	ZMPSTE24		MAPK1
	ZMYM5		MAPK6
	ZNF101		MAPK9
	ZNF107		MAPKAP1
	ZNF12		MAPKAPK2
	ZNF121		MAPRE1
	ZNF134		MARC1
	ZNF140		MARCH6
	ZNF143		MARCKS
	ZNF146		MARK2
	ZNF148		MATN3
	ZNF155		MATR3
	ZNF200		MAVS
	ZNF211		MAZ
	ZNF217		MBNL3
	ZNF221		MBTPS1
	ZNF224		MCCC2
	ZNF225		MCFD2
	ZNF226		MCL1
	ZNF227		MCM4
	ZNF23		MCM7
	ZNF230		MCM8
	ZNF24		MCTS1
	ZNF251		MCU
	ZNF254		MDC1
	ZNF256		MDC1-AS1
	ZNF260		MDH2
	ZNF263		MDK
	ZNF267		MDN1
	ZNF268		MDP1
	ZNF281		MEA1
	ZNF292		MEAF6
	ZNF295		MED1
	ZNF343		MED13
	ZNF354A		MED13L
	ZNF382		MED17
	ZNF394		MED21
	ZNF397		MED23
	ZNF407		MED4
	ZNF41		MED4-AS1
	ZNF410		MEGF8
	ZNF420		MELK
	ZNF426		MELTF
	ZNF430		MEOX1
	ZNF45		MERTK
	ZNF451		MESDC2
	ZNF460		MET
	ZNF461		METTL21A
	ZNF468		METTL23
	ZNF493		METTL2A
	ZNF507		METTL6
	ZNF527		METTL7A
	ZNF543		MEX3C
	ZNF544		MFSD10
	ZNF551		MFSD14A
	ZNF557		MFSD4B
	ZNF558		MGAT1
	ZNF559		MGAT4A
	ZNF562		MGAT5
	ZNF566		MGMT
	ZNF567		MGRN1
	ZNF568		MGST1
	ZNF569		MGST2
	ZNF571		MIA2
	ZNF573		MIA3
	ZNF585B		MIB1
	ZNF606		MICA
	ZNF623		MICU1
	ZNF638		MICU2
	ZNF639		MID1IP1
	ZNF644		MIER3
	ZNF649		MIF
	ZNF664		MIF4GD
	ZNF667		MIF-AS1
	ZNF669		MINK1
	ZNF678		MINOS1-NBL1
	ZNF695		MIR130B
	ZNF711		MIR1539
	ZNF714		MIR15B
	ZNF724P		MIR302B
	ZNF749		MIR663AHG
	ZNF765		MIR663B
	ZNF780A		MIR98
	ZNF780B		MIRLET7BHG
	ZNF791		MIRLET7D
	ZNF828		MIRLET7DHG
	ZNF829		MKI67
	ZNF891		MKLN1
	ZNF91		MKNK2
	ZNF92		MKRN1
	ZRANB2		MLEC
	ZRSR1		MLLT1
	ZUFSP		MLLT4
	ZYG11B		MLLT6
	ZZZ3		MMAB
			MMACHC
			MMD
			MMEL1
			MMP11
			MMP14
			MMS19
			MNAT1
			MOB1A
			MOB2
			MOCOS
			MOGS
			MPDZ
			MPHOSPH10
			MPRIP
			MPV17
			MPZL1
			MRE11A
			MRFAP1
			MRGBP
			MRPL1
			MRPL11
			MRPL15
			MRPL17
			MRPL24
			MRPL30
			MRPL33
			MRPL38
			MRPL42
			MRPL43
			MRPL51
			MRPL52
			MRPL9
			MRPS16
			MRPS18B
			MRPS25
			MRPS6
			MRTO4
			MSI2
			MSL1
			MSMO1
			MSMP
			MSRB1
			MTBP
			MTDH
			MTF1
			MTFR1L
			MTHFD1L
			MTHFSD
			MTIF2
			MTMR10
			MTMR4
			MTOR
			MTR
			MTSS1
			MTTP
			MVB12B
			MX2
			MXRA7
			MYADM
			MYBL2
			MYCBP2
			MYDGF
			MYH10
			MYH14
			MYH9
			MYL6B
			MYO1B
			MYO1D
			MYO5B
			MYO9B
			MYOM3
			MYRF
			MZT2A
			MZT2B
			N4BP1
			NA
			NAA15
			NAA20
			NAA50
			NADK2
			NAGA
			NAMPT
			NAP1L1
			NAPG
			NAV2
			NAXD
			NBEAL1
			NBL1
			NBR1
			NBR2
			NCAPG
			NCAPG2
			NCBP2-AS2
			NCBP3
			NCKAP1
			NCKAP5L
			NCKIPSD
			NCL
			NCOA2
			NCOA3
			NCOA4
			NCOA5
			NCOA6
			NCOR2
			NCSTN
			NDC1
			NDRG1
			NDRG2
			NDST1
			NDUFA10
			NDUFAF7
			NDUFB10
			NDUFB2
			NDUFB7
			NDUFB8
			NDUFC2
			NDUFC2-KCTD14
			NDUFS1
			NDUFS2
			NDUFV1
			NEAT1
			NECAP2
			NECTIN1
			NECTIN3
			NEDD4L
			NEDD8
			NEDD8-MDP1
			NEDD9
			NEK6
			NEK7
			NEK9
			NEMP2
			NEO1
			NEU1
			NF1
			NF2
			NFAT5
			NFATC3
			NFE2L1
			NFIA
			NFKB1
			NFKBIA
			NFKBIL1
			NFX1
			NGDN
			NGLY1
			NGRN
			NHLRC3
			NHSL1
			NID1
			NIFK-AS1
			NIN
			NINL
			NIPA1
			NIPSNAP1
			NKAPP1
			NKD1
			NLGN2
			NME4
			NMT1
			NNT
			NOL4L
			NOL9
			NOMO1
			NOMO2
			NOMO3
			NOP56
			NOP9
			NORAD
			NOTCH2
			NOTUM
			NPC1
			NPDC1
			NPEPPS
			NPM1
			NPNT
			NPTN
			NR2C2
			NR2F6
			NR4A1
			NR5A1
			NRBP1
			NRDC
			NRIP1
			NRL
			NRP1
			NRSN2-AS1
			NSUN2
			NSUN4
			NT5DC3
			NT5E
			NUCB1
			NUCB1-AS1
			NUCB2
			NUDT15
			NUDT16
			NUDT21
			NUDT3
			NUDT9
			NUFIP2
			NUMA1
			NUP133
			NUP155
			NUP160
			NUP188
			NUP205
			NUP210
			NUP43
			NUP58
			NUS1
			NUTF2
			NUTM2A-AS1
			NVL
			OAF
			OAS3
			OCLN
			OGFOD1
			OGFOD3
			OLA1
			OPA1
			OPA3
			OPLAH
			OPN3
			ORC2
			ORC4
			ORC5
			ORMDL3
			OS9
			OSBPL10
			OSBPL9
			OSGEP
			OSMR
			OSTC
			OTUD3
			OTX1
			OXA1L
			P3H1
			P3H3
			P4HA1
			P4HB
			PABPC1
			PABPC1L
			PABPC1P6
			PABPC4
			PAF1
			PAFAH1B1
			PAFAH1B2
			PAH
			PAM
			PANK1
			PANK2
			PANK3
			PANX1
			PAPD5
			PAQR8
			PARD3
			PARG
			PARK7
			PARN
			PARP1
			PARP14
			PARP2
			PARP4
			PARS2
			PATJ
			PAXIP1
			PCGF5
			PCK2
			PCMT1
			PCNT
			PCNX1
			PCSK1N
			PCSK6
			PCSK9
			PCTP
			PCYOX1
			PCYT2
			PDAP1
			PDCD2
			PDCD2L
			PDCD6
			PDDC1
			PDE3B
			PDE8A
			PDIA3
			PDIA4
			PDIA5
			PDIA6
			PDK1
			PDPK1
			PDPR
			PDS5A
			PDS5B
			PDXDC1
			PDXK
			PEAK1
			PEBP1
			PEG10
			PEG13
			PEG3
			PELP1
			PER2
			PER3
			PERP
			PEX10
			PEX19
			PEX2
			PEX26
			PEX5
			PFAS
			PFDN2
			PFDN5
			PGAP1
[truncated: 1,466 more rows]

## Sheet: Table S4
Supplemental table 4. The intersection of these three interaction datasets revealed 15 factors that bind to LIN28 in the form of both proteins and mRNAs. Related to Figure 5.
Common LIN28A-CLIP targets	Common LIN28B-CLIP targets	Union LIN28-CoIP targets	Common Lin28-CLIP-CoIP (Intersect of all three datasets)
4167	152	205	15
FSTL1	ACLY	ACTB	FXR1
RPS11	AHCY	ACTC1	HNRNPA2B1
SLMAP	ARL5B	BAT2	HNRNPF
APBB2	ARPP19	BAT2L2	HNRNPM
GCSH	ATP1A1	BMS1	HSP90AB1
RP13-104F24.2	ATP5B	BSCL2	IGF2BP1
AEN	BCAT1	BYSL	ILF3
RPS18	BRCA2	CAPRIN1	NUFIP2
TMSB10	BRD2	CCT2	PARP1
LMAN1	BTF3	CCT3	RBM39
ESYT1	C1QBP	CDC5L	RPL17
SUMO1	C5orf15	CFL1	RPL18
DDB1	CAMSAP1	CHERP	RPL8
MYO9B	CBX5	CIRBP	RPS5
EP300	CCDC97	CSDA	SERBP1
CCNI	CCT4	DAP3
ITGB1P1	CDKN1B	DDX1
NIFK-AS1	CENPB	DDX17
HIC2	CENPF	DDX21
CTC-487M23.8	CHCHD1	DDX5
ZBTB12	CKAP4	DDX6
COPRS	CLTC	DHX15
ATP5G2	CNIH4	DHX30
PARN	CNOT8	DHX36
SOD2	COL4A3BP	DHX57
PNPT1	CRK	DHX9
CHD9	CSDE1	DNAJC9
TOB2	DCUN1D5	E2F7
OSBPL8	DDOST	EEF1A1
LONP1	DR1	EIF2A1
IPO9	EEF2	EIF2S1
CHD1	EIF2S1	EIF2S3
AC004453.8	EIF4A2	EIF3A
C15orf41	EIF4G2	EIF5A
RP11-685M7.5	EIF5	EIF6
EPT1	FBXO5	ELAVL1
ADNP-AS1	FEM1B	FTSJ3
STK25	FTH1	FXR1
RCC2P6	FUS	G3BP1
BRCA1	FXR1	GAPDH
CDC25B	GOLGA4	GLYR1
SLK	GPT2	GNB2L1
BAZ1B	GTF3C1	GNL3
SLC25A46	GTF3C4	GRWD1
PHF20	H2AFY	GTPBP4
TMEM266	HDAC2	H1FX
PRDM2	HNRNPA2B1	H2BFS
CEP350	HNRNPF	HIST1H1D
CIAO1	HNRNPM	HIST1H1E
STK17A	HNRNPU	HIST1H2BD
ZDHHC6	HSP90AA1	HIST1H2BE
RP11-342D11.2	HSP90AB1	HIST1H2BH
CTDSP2	HSP90B1	HIST1H2BK
RMND5B	HSPA9	HIST1H2BL
CCNY	IFNGR1	HIST1H2BM
FOXM1	IGF2BP1	HIST1H2BN
FBXO11	ILF3	HIST2H2BF
EMC1	IPO7	HNRNPA0
ALG2	KARS	HNRNPA1
EPB42	KHSRP	HNRNPA2B1
HIST1H2AD	KLHL11	HNRNPA3
EIF1	KPNB1	HNRNPAB
CDK1	LARP4B	HNRNPC
POLR2B	LCOR	HNRNPD
RPS28	LIN28B	HNRNPF
RPL18AP3	LMAN2	HNRNPH2
KIAA0100	LMNB2	HNRNPH3
HS2ST1	MAGEF1	HNRNPL
AC015987.1	MAN1A2	HNRNPM
CBLL1	MAPK6	HNRNPR
RP11-603J24.17	MATR3	HNRNPUL1
GCLM	MAZ	HNRNPUL2
PPM1A	MDK	HNRPA1L3
CAMTA1	MKI67	HNRPDL
RP11-506H20.1	NCAPG	HSP90AB1
PTP4A2	NCL	IGF2BP1
RP11-580I16.2	NDUFS1	IGF2BP2
SEC14L1	NF2	IGF2BP3
THADA	NFE2L1	ILF2
TAF12	NOL9	ILF3
PIK3CB	NOP56	IVNS1ABP
CTD-2116N17.1	NUDT21	KIAA1967
COX8A	NUFIP2	LARP4
IMMP1L	OSBPL9	LIN28
FUS	PARP1	LOC100129791
MTMR14	PJA2	LOC440264
TMEM59	POLR2B	LTV1
UQCRC1	PRCC	LYAR
SNX6	PRDX1	MAGEB2
DDX18	PRPF8	MAP1B
POLG	PTP4A1	MAP4
TMEM104	PUM1	MCM3
NME1-NME2	QSOX2	MOV10
DDHD2	RAB21	MRPS22
UNC13B	RBM12	MRPS23
BTF3	RBM39	MRPS27
METTL21A	RBM8A	MYBBP1A
COX7A2	RNF40	MYL12A
MAN2B1	RPL17	MYL12B
AL365181.1	RPL18	MYL9
UFL1	RPL8	NCBP1
UBN2	RPS21	NOC4L
ASNSD1	RPS5	NONO
HIST1H2BJ	SAMM50	NPM1
ARPC4-TTLL3	SCO1	NUFIP2
TMEM11	SEC61A1	PABPC4
PCCB	SEC62	PABPN1
HDHD2	SERBP1	PARP1
TDRKH	SERINC1	PCBP1
GNB4	SERINC3	PCBP2
ANKLE2	SETD2	PKM2
OSBP	SETD5	PRPF19
DOCK11	SF3B3	PRPS1
FKBP4	SLC16A1	PRPS2
ASAH1	SLC1A5	PRPSAP1
RP11-351A11.1	SLC38A2	PRPSAP2
UBE2W	SLC7A1	PTBP1
FHL1	SMAD4	PURA
SMC6	SMC4	PURB
RPL4	SON	RALY
MAD2L1	SPEN	RBBP4
EIF4A3	SRCAP	RBM39
CHMP2B	SRRM1	RBM4
RPS21	SRSF9	RBM5
CAMSAP1	STAG2	RBMX
WAPL	STT3A	RFC1
LMO4	TAB2	RPL10A
HDAC3	TARS	RPL12
MOB1B	TKT	RPL13
MRPL57	TM9SF3	RPL14
PPP1R14BP3	TMEM123	RPL17
GOT2	TMEM30A	RPL18
ATP7B	TMPO	RPL19
CTB-180A7.6	TSPAN3	RPL21
ETFA	TSPYL1	RPL23
AHRR	TTL	RPL23A
RP11-78A19.3	TUBA1C	RPL24
ZNF146	UBE3C	RPL26
MANF	USP9X	RPL26L1
CASC4	VMA21	RPL27A
CUL4B	WDR82	RPL3
AKIRIN1	WNK1	RPL31
VRK2	XBP1	RPL38
RDX	YIPF4	RPL4
CELSR3	YRDC	RPL5
RP11-513G19.1	YWHAE	RPL6
FGD5-AS1	YY1	RPL7A
DNAJC9	ZC3H11A	RPL8
AC007566.10	ZNF292	RPL9
DCTN1	ZNF507	RPLP0
LIN28B	ZNF664	RPLP1
TNKS2	ZYG11B	RPLP2
TMEM241		RPS10
MRTO4		RPS13
TTC3		RPS14
C1QBP		RPS15
NDUFB8		RPS15A
TMEM248		RPS16
ANKRD26		RPS18
TCP1		RPS23
TMED7		RPS3
HCRTR1		RPS3A
PAWR		RPS5
SCRN1		RPS6
COQ10A		RPS7
TAB2		RPS8
GPATCH8		RPSAP15
DDI2		RRBP1
PGM1		SART1
CPD		SERBP1
SERP1		SF3B1
SYDE2		SF3B2
TM9SF4		SF3B4
RP11-977G19.10		SFPQ
AC009120.6		SFRS5
METTL5		SLC25A5
RP11-697E2.6		SNORA67
AP000350.10		SNRPD1
IFNAR1		SPTAN1
TALDO1		SPTBN1
B2M		SR140
SQLE		SRP72
SEPHS1		SRPK1
EIF5A		SSB
YTHDC2		STAU1
PLRG1		STK38L
SPG7		STRAP
ZNF614		SYNCRIP
PARD6G		TCP1
NUP133		THOC4
GRPEL2		TRA2B
HNRNPK		TRIM71
RP11-872D17.4		TUBA1B
PSMD12		TUBB2A
ERCC8		TUBB2C
NFAT5		TUFM
TAF1D		UPF1
GPX4		USP10
KIAA0368		VIM
CCAR2		XRCC5
TYMS		XRCC6
PEF1		YBX1
ZFAS1		ZC3HAV1
BTBD10		ZCCHC3
RABGGTB		ZYX
ANKRD40
FAM122B
CDK16
MAP2K4
WSB1
CDKN2B
ZNF480
SRRD
RP11-796E2.4
AHCTF1
ITGA2
VAT1
RP5-1052I5.2
PCNX2
TUFM
KCTD2
WDR26
TOMM22
CCNA2
TMEM132A
ARID1B
ISCA1
RPL27
WDPCP
NIPA2
MFSD14B
RDH11
PCYT1B
SLC25A39
EIF3H
KIF1B
MBD2
KIF5C
PYURF
FBXO7
CBX2
RBMXL1
FKTN
CRTAP
DDX50
STMN1
RP1-43E13.2
CKS2
RPS12P27
ACER3
C11orf57
ZFYVE9
DNAJB11
GBA2
NDUFB3
CHTOP
2022-09-07
ARMCX3
RP11-715J22.1
ANXA2
PTPN23
GSR
FAM20B
PDCD6
NEDD8-MDP1
HNRNPH1
COX16
SLC23A1
RP11-544M22.13
PPP1R15A
MDC1
ATP11B
RB1CC1
RPE
EIF4E
RP11-703M24.5
EXOC4
TMBIM1
EMB
RP11-618P17.4
LMNB1
PNPLA3
CD276
CSNK1E
C6orf89
CCDC117
UBN1
SLC31A1
CNTD1
FOXN3
MFGE8
PFKFB2
RNF167
PRMT5
LCLAT1
ETV3
ATPIF1
WDFY3
DPM1
CLIC4
LRP1
ANKH
THUMPD3
AC090094.1
BIRC6
RFT1
RP1-179P9.3
NLK
MDM2
SDF4
KLHDC3
EGFR
SLC25A4
CYB5B
SESN1
NPM1P27
AL135787.1
ZFP36L1
PAPD7
TMX3
SNX32
CCNB2
EMC10
WDR74
ACTG1P3
ERBB2
CREB1
NEO1
RPS3A
DDX3Y
CTA-276O3.4
RP11-589P10.7
BTBD1
SKIV2L2
RP11-45M22.3
FCF1
SMARCA4
2022-09-02
LRP8
ZBTB21
AGL
ZDHHC20
CCNB1IP1
TMEM43
TTL
VIMP
STAT5B
SSB
MINOS1-NBL1
SEC61G
TMEM50B
DEGS1
ATXN7L3
TBL1XR1
RP11-500M8.7
NUDC
EIF3J
RTCA
FAM134C
SCLT1
CAMSAP2
ABCC5
RBBP7
ABL1
PTPRG
NCOR1
FAM206A
RP11-411B6.6
TXNRD1
CMTR1
UBE2H
MBTD1
USP33
PPP1CB
NRDC
FAM184A
ERBIN
MAP3K12
ARF5
CCT3
SLC3A2
RAD50
SYNE1
MTHFD1L
MBTPS2
CMTM4
NCL
WDR44
C5orf30
MED21
SYT11
ZBTB10
SLC26A2
RNF111
ATP2B4
IST1
TARDBP
RAB22A
STAU1
DDX21
DHX29
ADAR
PLXNB2
CTD-2013N24.2
TNIP1
TM9SF2
CCDC85C
MTPN
RP11-367J11.2
SNX22
ODC1
ZFYVE16
SYNJ2BP
RP4-539M6.19
CTB-43P18.1
EMC6
RP11-680A11.5
NAB1
RAP2A
FECH
ASB14
AZIN1
RP13-39P12.3
TMEM64
NOL7
AC009948.7
ASH2L
RP1-292B18.1
EIF1AY
RPL35A
RP11-423H2.1
SLC41A1
ZCCHC2
CTD-2525I3.6
SLC39A10
CDCA2
PTGFRN
ZMYM2
RP11-160C18.2
MPHOSPH9
KIZ
CEACAM19
HIST1H3D
TBC1D15
NONO
SH3BP1
ITCH
ARPC5L
RP11-69L16.5
GJC1
EXO1
RP11-256P1.1
KIRREL
PIK3R1
HELZ
TET1
PTRH2
C22orf39
TCF20
OTULIN
SARNP
HDAC1
CNIH1
RNU6ATAC31P
RNU2-2P
FNDC3B
VMA21
LMCD1
SARAF
GNG12-AS1
PCDHGB3
CAV2
AREL1
RP11-739N20.2
KDM2B
WARS2
MINOS1
2022-09-11
ADNP
UST
SNRPB2
PMS1
EIF3E
KDELR2
CCDC144NL-AS1
AC017101.10
TLK2
RPN2
HNRNPLP2
HIBADH
DEK
HSF5
UPF2
CTC-498J12.3
DOPEY1
RP11-336A10.2
GSE1
SEC61A2
MYL6B
HLA-C
NBPF14
C11orf65
PITPNC1
RSF1
LIN7C
WDR83
FZD4
STX6
PDK3
TPR
LYRM7
BRD3
RP4-816N1.7
THUMPD3-AS1
RP11-771F20.1
CDC20B
TNPO2
PTDSS2
STT3A-AS1
MAPK4
DEPDC4
HINT1
FKBP11
RPL38
RPS16
KAZN
CSNK2A1
MAP7D1
NEMP1
MRPS18B
RPL14
TMEM208
TMOD3
EEA1
KTN1
DDX20
ARL5A
PHKB
CCT6A
RBAK
KMT2C
LAPTM4B
TMEM147
YIPF3
XPO7
PARD6B
ARID1A
RCN2
PCDHGA3
STARD7
SHMT2
VWA3B
NDUFA5
UQCRH
AP1S1
NCLN
SAT1
YPEL2
RBMS1
ZNF445
HNRNPUL2-BSCL2
SAFB
AC107081.5
MLLT4
SENP5
AC008781.7
LBR
MYCBP2-AS1
ERGIC1
MAP4
ACTR3
UGCG
ATRX
EIF4EBP2
COX5A
AIFM1
WWC2
MRPL4
RP5-1180E21.5
EPB41L4A
SLTM
NID1
RP11-463I20.1
CLGN
SMARCC2
AMBRA1
RAD51B
DSP
NDST1
RNF41
C5orf24
MSN
SERINC3
SMARCD1
STRADB
RP11-166B2.8
DDOST
TTF2
SFPQ
SLC39A14
NGRN
GPR137B
SERBP1P3
PSMA1
BMPR1A
RP11-498C9.2
STAG2
FUBP3
ACACA
CD55
RPS23
TPT1P12
NUP93
LNPEP
YARS2
FBXO22
CDK12
CHMP5
PRKAR2A
SKP1
PAFAH1B1
RAPH1
EZH2
RP11-145E5.5
MRPL33
RNASEK
ARMC1
IDI2-AS1
LINC00969
MRPL12
GNPDA1
DDAH1
MIER3
ZNF8
EXD2
CKB
RTN3
INSC
PSMB6
LRRC75A
SYNJ2BP-COX16
PHC3
PPP1R8
GOLPH3
RP11-667M19.1
SECISBP2
URI1
GPCPD1
ANKRD28
GRK3
CDK2AP2
SND1
B4GALT1
BCAP31
HMCN1
DYNC1LI2
GDI1
PIH1D1
EFTUD2
RPL21P106
CS
ZNF609
AC010642.1
COA5
ERMP1
RP11-632C17__A.1
LSG1
SNU13
SLC47A1
CBR4
SMC1A
RPS13
TUSC2
LDAH
FADS2
ENAH
RP11-508N12.2
RCC2
TMEM230
RP11-637O19.3
AHCY
RPS21P1
SLC12A2
NLGN2
RNASEK-C17orf49
PSMC6
FAR2
SSR3
PPP4R3B
MTF1
RNASEH1-AS1
DNAJC7
TM2D3
HUWE1
POLA1
TMPO
KIAA1524
AC073610.5
SRP68
ARPC5
NDUFS2
UBR5
PEAK1
METTL10
PITHD1
NHP2
ANXA6
RRP36
PPHLN1
RAPGEF1
EFCAB14
PLEKHA3
CPSF3
ARPP19
ZNF516
GGPS1
RP11-294J22.6
ZNFX1-AS1_3
LDHA
SCD
CTD-3185P2.1
RBM14-RBM4
ST3GAL6
ROBO1
MPZL1
ANKRD30BL
DDX52
ANKRD11
PCNX4
CAP1
FBXO5
MTCH1
SLIRP
HK1
CDC26
HEXB
TNKS
CRLF1
C5orf34
TUB
KCNK1
ITM2C
SCAMP5
SUMF2
CENPA
TMED5
SNORD24
AQR
CDCA7
C14orf166
PPIB
OVOL2
RBL2
PYGO2
CSE1L
ASRGL1
SNHG7
CENPN
TMED2
RP11-6K23.1
RCAN3
U2AF1
OSGEPL1
2022-03-07
PPP1R26
SGMS1
DKC1
RIOK3
RP13-15M17.1
RPL6
DNAJB6
PPT1
RFC4
BCL2L13
GNB2
NUP50
ARRDC4
ARFIP2
TRAPPC10
LEMD3
DIMT1
SOAT1
TNFRSF12A
ORAOV1
WDFY1
PRR11
FBXL19
RPL36AL
GABPA
ZNF260
RP5-940J5.9
HMGB2
KIF3B
MTMR9
SEC31A
H1F0
HNRNPC
TCEAL9
CCDC142
FXR1
ZBTB14
CASP3
RP11-641D5.1
RP4-765C7.2
PDIA5
KCTD20
PRPF40A
AGO1
CLDN12
DTD1
CRTC3-AS1
RP11-847H18.2
AC002550.5
PIK3R4
IVNS1ABP
BTBD3
PPP1R2
DNAJC14
UBXN8
EEF2
PRDX3
RP11-697E22.1
RFWD3
RBM12
EDIL3
TMEM150C
LINC00624
SMC2
B3GALT4
TMEM9
SCYL2
PTPN1
RP11-571F15.3
HSPE1-MOB4
NIFK
PMEL
ATP6V1B2
CAPZA1
GLRX3
PGRMC1
NUS1
DNAJA2
PTPRN2
PSAP
EPB41L4A-AS1
RP11-255H23.2
FAM105A
SERPINE2
CTD-2410N18.5
DMKN
MAPK6
LGMN
USP31
NUDT11
PYGL
NUCB2
FAM136A
AKAP1
RP11-516C1.1
DIP2B
RP1-65P5.3
RREB1
SP1
SEC24C
HSPA9
SURF1
LSM5
GTF2F1
RPS15A
MBNL1
NUP160
SERPINB1
ORMDL2
PSAT1
IQGAP1
EMD
APH1A
TUBB6
LATS1
BAZ2A
SECISBP2L
2022-03-06
RP11-968A15.8
DDX6
NTN1
DIAPH1
TRAF4
CEP76
ZNF460
RRM2
OS9
COG5
COPS8
AKAP9
NCBP2
HNRNPAB
SLC20A1
SPTB
CTD-2651B20.6
EFNB2
PCM1
RP11-118M9.3
NOB1
FMO5
GTF3C4
FAM69A
PIGN
BAG2
PAQR5
PLEC
SMG5
NCAPD2
SLC25A6
DCP2
ASNS
GLYR1
RPL18
SMU1
KRR1
SNHG8
SHFM1
PKMYT1
DUT
LRRC59
CDC73
EIF3L
ANAPC5
NOMO2
TNRC6C
MED9
FBXW11
CTD-2031P19.5
RP11-131L23.1
TMX1
RPL13
SAP30BP
KCTD19
MAP9
ZFAND3
HSPH1
UBA2
SUGP2
RP11-314N13.10
RP11-473I1.9
C18orf25
RP11-382A20.7
ACVR1B
PSMD1
CSNK1G3
RNF219
FAM162A
RBMX
GNRHR2
WWTR1
PPP1R16B
MDN1
CTNNAL1
SLC38A1
PHF20L1
MCM3AP
RAB11A
SETD7
RBM8A
ZFR
CANX
DESI2
ADIPOR2
PABPC1
TSR1
NDUFA9
CTPS2
SCRIB
RSRC2
EGLN3
FBXO45
SHISA2
CTC-542B22.2
GPM6B
RRAGD
EIF2S2
RNF130
CKAP5
RP11-770J1.3
WDR86
KYAT3
TMX2-CTNND1
ZBTB44
TIMP2
RARS
COX4I1
DIS3L
KITLG
HDGF
ARID4B
SETX
LHFPL3
WWP2
IL20RB
DCTD
MAP4K4
FAM208A
DLAT
CDC5L
RP11-449H3.3
PEG10
TRIM59
WNK1
PPA1
VDAC1P8
NOTCH3
NF2
PCDHGA6
PAM16
ATP1B3
CRKL
ANP32B
AP4E1
PGD
TMEM168
DHX36
NUDCD1
CCDC112
NDFIP1
APPL1
WAC
ADCY9
PTPN13
RP11-829H16.3
CDKAL1
GOLT1B
NPC1
MIB1
PCDHGB1
ALDH9A1
SLC18B1
PITPNB
ADD2
LRP11
TMEM106B
ATMIN
PAK2
ATP2B1
EEF1G
WASF2
IGF2BP1
GARS
MDM4
RP4-756H11.5
RP11-298I3.5
GNL2
PUM1
KLHL24
CCDC88A
SLC35B4
H2AFY
ACTN4
DLG1
RP11-1035H13.3
VPS33A
TFIP11
GSKIP
PIGX
RP11-355B11.2
CNBP
COX7A2L
SNHG16
U2SURP
SLC7A6
RP5-1056L3.3
RMRP
G3BP1
HSD17B10
NUP155
RBM15
MRPL10
GDF15
GNAL
MESDC2
TPRG1L
PAIP1
CACNA2D1
IMP4
UBB
G2E3
NDUFS1
AES
UBE2F-SCLY
RCL1
OAZ2
FADS1
POLR3K
RP11-519G16.2
ATG2B
RHOT1
DARS
CAND1
ACTR10
PALLD
COPS9
KPNA2
PDIA3
RP5-956O18.3
CECR2
TMCO3
DSCC1
BIRC5
GNAS
TSPAN13
MRPL52
BCLAF1
TRA2B
KIAA1715
RTF1
KNTC1
EXOSC2
MYL12A
RBPJ
LRRC8D
METTL2B
ALDH18A1
TPI1
RP11-303E16.8
ALDH2
EMP2
SRSF6
SLC6A15
RP11-343C2.9
GPR75-ASB3
ATAD1
UBR3
HYOU1
OTUD4
USP7
AC013461.1
YME1L1
HNRNPR
WBSCR22
SCP2
SON
MZT1
SLC6A6
PSMD3
ERLIN2
MIR1539
RP11-106M3.3
TSR3
PCK2
FKRP
RP11-63M22.2
RP11-677I18.3
DNAH12
NIPBL
EFHC1
EIF3M
RP11-306G20.1
ZNF24
MICU1
FUCA2
PRRC2B
ATG10
USP19
RP11-573D15.8
INO80D
KDM5A
SUV39H2
TMEM87B
WNT3
LSM12
NUP88
DHX16
LEMD2
CD99
GLA
DIDO1
NGDN
AGGF1
TMED9
PJA2
PKIB
FRYL
UTP14C
FUBP1
PERP
AC092755.4
FN1
MTR
2022-09-03
DHFR
ASH1L
TPMT
ATP1A1
HNRNPUL2
YWHAZ
ANKRD52
OPA1
RPL10
SH3D19
PRPF39
OSBPL10
HPF1
NUAK1
MTHFD1
PHF21B
TPT1
SEC63
TOR1AIP1
GRWD1
CTSB
RP11-216L13.18
PHYKPL
GANAB
PGAM1
RP5-1028K7.3
CREBBP
ITGB1
ZNF254
PARK7
TUBA1A
CCDC169-SOHLH2
PSMD8
RARS2
MAP1LC3B
LRBA
AURKAIP1
CTD-2545M3.2
LMAN2L
LINC00240
SLC39A9
C7orf49
ATG7
MCFD2
EPS15
SH3BGRL2
RP11-227G15.3
GNS
RP11-303E16.3
CBX1
FDFT1
UBE2D3
SPIDR
LRP5
ARFGEF2
RP11-849F2.7
NEFL
ANKHD1-EIF4EBP3
COX7B
ATP6V1A
ANKRD17
C6orf48
TGIF2
DNMT3A
PSIP1
AP2B1
SLC30A7
SMCHD1
ZNF565
NACA
DPY19L3
GLOD4
CDK4
PRMT1
FAM107B
DMXL1
RBM3
DMTF1
CNTN5
DLEU2
PAPD4
PDE3A
NTPCR
UBE2K
XYLT2
TEX14
HIPK3
XPOT
SLC19A1
ABRACL
SLC7A11
RP11-205M5.3
DOCK4
TXNDC12
NAA15
TMEM259
ACAA2
GLCE
PIGK
PLS3
DAG1
RP11-192H23.7
GTSE1
PLOD2
RPS24
TTC27
MRPL9
RPL24
ZFAND6
KNOP1
ARID2
CALM2
ZBTB4
GNA13
RP13-512J5.1
TSPAN31
RP11-74E22.5
CHD1L
AMD1P3
FUT8
WWP1
STAT1
TMEM62
ZNF90
POLR2M
CASP8AP2
MRFAP1
RP11-1017G21.4
NME4
CDCA5
SMARCA1
WEE1
GCDH
SSR4
PLXND1
ZFP91-CNTF
BSG
PARP8
TEAD4
BBX
TNRC6B
TIMM8A
ZNF608
CCT7
ZFX
VPS29
IPO8P1
HDDC2
IRAK1BP1
DIAPH3
BUB3
GGH
VPS35
ASNA1
COL4A2
ZCCHC6
ME2
KPNA4
GLO1
WDR61
RP11-362K14.5
RP11-334J6.7
PKIG
RPLP0
GAREM1
HNRNPD
RBM34
MKNK2
SEC16A
EFNA5
YWHAG
IGF2BP2
CNTLN
SASH1
PUM2
ALG10B
CMSS1
PPP3CB
EMC2
LSM14B
BTF3L4P2
HECTD1
WBP2NL
RPS6
SPPL2A
SFXN1
TBCE
MAPK1
ATP9A
HN1L
HNRNPA2B1
KAT14
PPP3R1
USP46
CCNJ
STIM2
DHX8
SF3A1
EIF3A
PGAP1
TMEM136
FSCN1
UBAC2
C19orf52
KIAA0391
RP11-603J24.14
AC007679.3
RP11-983P16.4
NDUFV1
ATP1A1-AS1
ANKHD1
MUT
BAZ2B
RPL34
AKAP12
MARK2
WDR77
CEP85L
ARL6IP5
TNKS1BP1
CCNT1
AP1B1
DYNLL1
SLC35E1
MAPK8
RBBP8
AC005253.4
TUBA1C
MTFP1
PSMB4
SEMA6D
PCMTD1
HSPE1
PCDHGA8
RP11-140L24.4
DPP9
GSPT1
GUSB
COPS3
EXTL3
PMPCB
LSM8
TMEM97
MRPS16
PI4K2B
YTHDF2
GGCX
TCEA1
ARPC4
TRIM28
CNIH4
HTATSF1
NDUFA7
REPS1
CELF2
SSR1
SETD9
CRMP1
NUP107
OSBPL9
ARFGAP3
CSNK1G1
AK6
TMEM14B
NACC1
LIMD1-AS1
GABRB3
SP3
RP11-552M11.4
DDX1
RNPS1
NR2C1
MKI67
GLS
PET117
DCAF10
SEC11A
SMG7
GINM1
PLPP3
ANKRD13A
ZCCHC11
RPS27L
MAP3K7
RP11-425L10.1
BRD2
CHURC1-FNTB
LAMP2
SLC7A1
PRKCQ
CPOX
CTNND1
NUDCD3
ELAVL1
SLC35F2
BNIP3L
PRKCH
RASSF8
OOEP-AS1
RHPN2
RP11-401L13.4
RP11-262D11.2
XRCC5
RP11-255H23.4
RAB1A
SNX12
USO1
NUDT4
CLDN1
TSNAX-DISC1
ABCC1
PCBP2
GDF1
NUP205
WDR83OS
IGF2R
MMADHC
COLGALT1
NHSL2
BEX3
AGBL5
DDX39B
UBE3A
SNRNP200
TOP2B
TMEM192
RNF114
RP11-161H23.5
RAD54L2
TPST1
RNF11
POLD3
PHB
AKR1A1
MORF4L1
TMEM184C
POU2F1
RP1-309K20.6
RRP15
RP11-302B13.5
GALNT1
SBNO1
RSL1D1
ADNP2
ARCN1
SEC24A
TMTC1
ERGIC2
MTCH2
AUTS2
RP4-613B23.1
ACTG1
ALDH7A1P1
KDSR
MCM8
ZKSCAN2
LPCAT1
SRRM2
CEBPZOS
HNRNPA1
PBX2
BCAS3
TMC7
ERCC6L2
EDEM3
SLC16A1
SF3B3
RANBP9
LINC01420
NUDT21
ERC1
PDLIM5
C1orf43
EFCAB11
STT3B
B3GNT2
ZNF780A
FNBP1
BCL2L14
CKAP4
ZNF652
UCK2
WLS
OAT
RP11-475E11.9
SMNDC1
DONSON
SLC30A9
CCDC25
PRCP
NDUFB1
RP11-382A20.3
FAN1
RGMB
RAC1
EEF1GP8
TOMM20
TBC1D14
AGFG1
GTF2A1
RPS15AP1
ATP1A3
SPTLC1
HMGB3
RP11-12J10.3
TUG1
DPYSL2
GOLM1
SOX13
EXOC5
RPL36A
CTD-3138B18.4
NRP1
GNAI2
SLC39A7
RFC3
PRDX6
ILF2
AIDA
PSMA3
ASCC3
RNF141
BDNF-AS
TMEM18
AC018738.2
CRLS1
CYP2U1
PAIP2
RPL35P3
SNRNP70
ACAT1
CSGALNACT2
RP11-81K2.1
KDM5C
RSL24D1
ATP5I
MRPS34
FBN2
DAP3
ZC3H7A
PHF3
AP000304.12
HIST2H4A
MAPKAP1
MFAP3
YWHAE
REEP3
SYS1-DBNDD2
CTD-2047H16.4
LMBRD1
PRPF19
NDUFS8
TFCP2L1
EIF2B3
RPA2
RBM4
SMARCB1
NABP2
WDR43
FEM1B
KIF5B
NUP153
CSDE1
CENPH
ATP5B
ANKAR
RP11-234B24.6
MYEF2
GPI
MAGI3
CAMK2D
TMEM246-AS1
RPS27A
CTD-2256P15.4
HIST1H2BC
GPATCH2L
RAB11FIP2
RP11-625L16.3
NRP2
CPSF7
CDH2
KRAS
SPTAN1
SIPA1L2
ACTR1A
DSG2
HSPA4
EVI5
IFT80
PSMG2
GNB1L
ZNF407
PPIG
C12orf10
MYL6
RPSA
CENPO
CHRNB4
TMEM165
RAB21
RPS8
RPS19BP1
ZNF343
PBRM1
USP9X
FAM169A
ATP5J2-PTCD1
NEK7
TMEM246
ZC3HAV1
YY1
AASDHPPT
MCM3
RP11-77K12.1
DNAJC9-AS1
NPTX2
RALGAPA2
AP2M1
SLC9A7
FAF1
CDK6
TEAD2
TMTC3
PRPF6
RHNO1
CTD-2369P2.4
PDE8A
BLM
PSMB2
WARS
FGFR2
CLDND1
CERS1
GPATCH4
PPP2CB
B4GALT6
DOLPP1
PRELID3B
RPL22
CYC1
EPRS
KIAA1147
CHUK
MLK7-AS1
ZNF234
THOC1
KXD1
INTS10
USP25
PCYOX1
SLC44A1
FAM168B
PLEKHA7
SPEN
PRPS1
TSPAN33
HIRIP3
SALL2
IQCG
TULP4
SLC4A2
CTC-260E6.2
OSTM1
PCDHGA9
LCTL
NAPEPLD
MAN2A1
SPECC1
STRAP
CSNK1D
TJP1
RP11-119K6.6
ERLEC1
CTD-2550O8.5
RBM12B
GABPB1
CTSD
MRPL17
RP11-849F2.5
ARHGAP19
PTCH1
COL25A1
TFRC
OCIAD1
DDX46
AK2
VPS13A
RP11-567L7.5
PRPF38B
BCOR
PFDN5
CMTM6
CTD-2206G10.2
SEMA4B
TYRO3
CSNK1A1
LDOC1L
UBAP1
DHRS3
ALDOA
VPS13D
IQCB1
SPATS2
COA1
ATF4
SPIN1
HEG1
PSMC1
RP11-587D21.1
FAF2
MAZ
PIN4
PDCD10
PSME4
TFG
ANXA5
RP11-33N16.3
KARS
PCNX1
FOXK1
RP11-186B7.4
MRPL44
ETF1
UBE4A
HSP90AA1
SHF
RP11-561B11.2
SEL1L
NDUFC2
UBE2G2
PARP1
FAM60A
EIF4B
DDX55
RPS15
FERMT2
C2CD5
MCTS1
SLC37A4
M1AP
ZC3H13
THOC3
ARPC2
PRKCSH
GAPVD1
WBP1L
RP11-557C18.3
SMIM4
TBC1D4
PCDHGA2
GLUD1
OGT
CTB-131K11.1
PHIP
AARS2
SLC11A2
RP11-729L2.2
NIP7
HSPA13
SS18
CARM1
CBFB
RPL36
ASPM
LRP6
SERPINH1
TLE1
RACK1
PNRC2
RPL18P11
TPM4
TVP23B
PRSS12
UGDH
PLCB1
BPTF
DENR
SENP2
RAP1B
ADAMTS1
PCF11
AK4
TBCA
SNHG5
SNAP23
CBL
ZBTB33
WDR25
MGA
CLCN5
RP11-571M6.7
C22orf29
RP11-977G19.11
UBA6
JMY
ZNF451
REEP5
ARHGAP19-SLIT1
CTC-425F1.4
RPL36AP53
SPG21
ZNF302
CALU
TSPOAP1-AS1
CMPK1
RWDD1
SSH1
ENSA
GNAQ
GNPNAT1
CKAP2
HOOK2
CCNG1
PPP2R1A
HNRNPM
GLUL
HK2
EPHX1
KLHL8
AIMP1
DNAJC2
ERO1A
PTP4A1P1
BCL2L1
PCDHGB5
SCARB2
USP34
STK4
SLC16A3
APLP2
HDAC2
RANBP17
TIMMDC1
TGOLN2
HSP90B1
SORD
SLC25A33
TRIM44
RP11-286E11.1
TRRAP
RP11-298I3.1
SCAMP1
ATP6V1G1
CYP51A1
STOML2
FAT3
DST
GLRX5
CAB39
MSH2
WTAP
UBE3D
MGAT4A
MTMR2
STK35
USP48
RRM1
ZCCHC8
TSPAN9
PCCA
YLPM1
FAM189A1
VCL
RP11-49K24.6
TCF3
FYTTD1
RAVER2
SMC5
BACH1
AE000658.22
NRDE2
EDARADD
DTL
CTB-102L5.4
CTBP2
CRTC3
ZNF525
RP11-613M10.9
RNF121
BCCIP
OXSR1
RPL13A
DYRK1A
SPAG5-AS1
PARD6G-AS1
RBBP5
HBS1L
TMEM30A
CRK
PDS5A
PSMD13
FAM221A
BTBD7
AUP1
HNRNPA3
MAD2L1BP
ENPP1
COX11
CCND2
CUL4A
UBIAD1
RIMS2
NPTN
SART3
NDUFS5
CISD1
ZNHIT3
SNRPD3
UNC93B1
GMNN
[truncated: 2,170 more rows]

## Sheet: Table S5
Supplemental table 5. TargetScan analysis of potential Let-7 binding sites within Lin28 regulon. Related to Figure 4.
Common Lin28-CLIP-CoIP	Family	Let-7 target
FXR1	RNA binding protein	No
HNRNPA2B1	Ribonucleoprotein	No
HNRNPF	Ribonucleoprotein	No
HNRNPM	Ribonucleoprotein	No
HSP90AB1	Heat shock protein	No
IGF2BP1	RNA binding protein	Yes
ILF3	RNA binding protein	No
NUFIP2	Ribosomal protein	No
PARP1	RNA binding protein	No
RBM39	RNA binding protein	No
RPL17	Ribosomal protein	No
RPL18	Ribosomal protein	No
RPL8	Ribosomal protein	No
RPS5	Ribosomal protein	No
SERBP1	RNA binding protein	No
