# Supplementary material for: Liver cancer initiation requires translational activation by an oncofetal regulon involving LIN28 proteins
Source: J Clin Invest. 2024 Jun 13;134(15):e165734. doi: 10.1172/JCI165734 (PMC11290964; doi:10.1172/JCI165734)
Supplement: Supporting data values [file jci-134-165734-s149.xlsx]

## Sheet: Figure 1D
	WT	Tp53 KO	Lin28 TKO
Tumor number	0	5	1
	2	19	0
	1	24	0
	0	5	13
	5	37	11
	0	9	3
	1	13	4
	0	19	0
	1	14
	13	1
	11	6
	18	95
	7	35
	0	41

## Sheet: Figure 1F
	Control	Lin28 DKO
LW/BW	0.101046	0.0375162
	0.0427562	0.0462329
	0.060241	0.0297398
	0.0502436	0.0425466
	0.102697	0.0565217
	0.0526701	0.0328872
	0.0369549	0.042091
	0.0577855	0.0468693
	0.0577659	0.0381175

## Sheet: Figure 1G
	Control	Lin28 DKO
Tumor number	29	11
	24	0
	31	0
	0	0
	15	0
	0	0
	39	0
	2	0
	3	0

## Sheet: Figure 2B
	Tp53 KO	Lin28 TKO
LW/BW	12.7335	4.46956
	19.6174	4.69689
	13.9263	4.54837
	6.89015	4.64187
	11.3591	7.06714
	8.60267	4.45344
	15.1236	4.58538
	12.2308	4.45407
	6.53177
	7.05182
	8.36849
	14.369
	5.60501
	3.8131

## Sheet: Figure 2D
	Tp53 KO	Lin28 TKO
LW/BW	6.20018	5.46506
	11.4721	5.85078
	6.77155	6.15247
	6.41626
	6.26808
	6.10439
	7.71357

## Sheet: Figure 2E
	Tp53 KO	Lin28 TKO
LW/BW	20.3138	5.00984
	19.9656	5.37126
	13.5807	4.77721

## Sheet: Figure 3B
	Tp53 KO	Lin28a & Tp53 DKO	Lin28b & Tp53 DKO
LW/BW	10.23	7.453	3.462
	13.42	5.343	2.683
	8.567	10.242	3.221
	10.67	4.321	2.653
		7.422

## Sheet: Figure 3D
	pT3-eGFP	pT3-LIN28A	pT3-LIN28B
LW/BW	6.25026	4.78557	5.83942
	5.18634	5.96876	11.7857
	5.30582	4.69504	7.69231
	5.70012	3.71609
	5.42527	4.64827
		5.44709
		4.90161
		4.40797

## Sheet: Figure 3F
	CMV-eGFP	CMV-LIN28B
LW/BW	5.33399	9.23612
	4.98797	13.9244
	5.33077	29.9975
	4.52834	8.96402

## Sheet: Figure 4D
	siScramble			siLIN28B#2
RPS5	37.3673	44.4	42.9	25.1588	23.8	31.2
RPL8	54.248	66.3	53.8	48.2994	41.5	46.2
RPL17	54.248	59.8	63.3	48.2994	43.3	40.8
RPL18	43.64	41.75	42.5	33.1	28.16	24.01
IGF2BP1	66.8608	77.4	76.3	60.6099	59.5	62.8
ILF3	70.3349	79.4	84.4	59.1369	44.4	47.7
RBM39	61.03	60.33	62.71	51.16	51.49	47.42
PARP1	74.32	72.17	82.6	55.6	61.8	59.07
FXR1	75.89	78.83	84.9	67.63	70.12	61.33
NUFIP2	58.71	58.34	65.24	48.34	52.4	46.49
HSP90AB1	64.55	51.63	62.33	41.23	38.64	28.22
HNRNPM	55.4826	64.1	66.8	44.5174	27.2	43.7
HNRNPF	55.5915	47.8	58.4	44.5174	50.3	51.2
HNRNPA2B1	59.6719	69.5	50.1	61.3465	64.4	55.2
SERBP1	52.777	54.4	50.9	54.8701	51.2	51.7

[truncated: 26 more sheets: Figure 5C, Figure 5E, Figure 5D, Figure 5F, Figure 6B, Figure 6C, Figure 6E, SupFigure 1D, SupFigure 1E, SupFigure 1F, SupFigure 1G, SupFigure 1H, SupFigure 3C, SupFigure 4A, SupFigure 4C, SupFigure 4D, SupFiure 4E, SupFiure 6B, SupFiure 7A, SupFiure 7B …]
